# Supplementary material for: Determinants of good vitamin A consumption in the 12 East Africa Countries using recent Demographic and health survey
Source: PLoS One. 2023 Feb 16;18(2):e0281681. doi: 10.1371/journal.pone.0281681 (PMC9934452; doi:10.1371/journal.pone.0281681)
Supplement: S1 Dataset — (XLS) [file pone.0281681.s001.xls]

## Sheet: Sheet1
1	552199	1	cankuzo - rural	cankuzo - rural	0.552199	big problem	average	yes	vaginal	single	less than 1 hour	24 months and above	not a big problem	no	2-4	33	less than 4	good	non exposed	188-23	>3	No ANC visit	no postnatal care	home	not skilled	25-34	2-4	female	primary	married	had occupation	rural	middle	20-34	primary	can read	Burundi
1	552199	1	cankuzo - rural	cankuzo - rural	0.552199	not big problem	average	yes	vaginal	single	less than 1 hour	24 months and above	not a big problem	yes	2-4	24	ANC visit 4 and more	good	non exposed	6-8	>3	had ANC visit	had postnatal cate	institution	skilled	15-24	2-4	male	primary	married	had occupation	rural	poor	20-34	primary	can read	Burundi
1	552199	1	cankuzo - rural	cankuzo - rural	0.552199	big problem	average	yes	vaginal	single	less than 1 hour		not a big problem	no	1	20	ANC visit 4 and more	good	non exposed	12-17	>3	had ANC visit	no postnatal care	institution	skilled	15-24	1	female	primary	married	had occupation	rural	rich	<20	primary	can read	Burundi
1	552199	1	cankuzo - rural	cankuzo - rural	0.552199	big problem	average	yes	vaginal	single	less than 1 hour	24 months and above	big problem	yes	2-4	31	ANC visit 4 and more	good	non exposed	12-17	>3	had ANC visit	no postnatal care	home	not skilled	25-34	2-4	female	primary	married	had occupation	rural	rich	<20	primary	can read	Burundi
1	552199	1	cankuzo - rural	cankuzo - rural	0.552199	big problem	smaller than average	yes	vaginal	single	less than 1 hour	24 months and above	not a big problem	yes	2-4	34	ANC visit 4 and more	good	non exposed	188-23	>3	had ANC visit	no postnatal care	home	not skilled	25-34	2-4	female	primary	married	had occupation	rural	rich	20-34	primary	can read	Burundi
1	552199	1	cankuzo - rural	cankuzo - rural	0.552199	big problem	average	yes	vaginal	single	less than 1 hour	24 months and above	not a big problem	yes	2-4	28	ANC visit 4 and more	good	non exposed	9-11	>3	had ANC visit	no postnatal care	institution	skilled	25-34	2-4	male	primary	married	had occupation	rural	poor	20-34	primary	can read	Burundi
1	552199	1	cankuzo - rural	cankuzo - rural	0.552199	big problem	average	yes	vaginal	single	less than 1 hour	24 months and above	not a big problem	yes	2-4	27	ANC visit 4 and more	good	non exposed	12-17	>3	had ANC visit	no postnatal care	home	not skilled	25-34	2-4	female	primary	married	had occupation	rural	poor	20-34	no education	can read	Burundi
1	552199	1	cankuzo - rural	cankuzo - rural	0.552199	big problem	average	yes	vaginal	single	less than 1 hour	24 months and above	not a big problem	yes	5+	33	ANC visit 4 and more	good	non exposed	12-17	>3	had ANC visit	no postnatal care	home	not skilled	25-34	5+	female	no education	married	had occupation	rural	middle	20-34	primary	canot read	Burundi
1	552199	1	cankuzo - rural	cankuzo - rural	0.552199	not big problem	average	yes	vaginal	single	less than 1 hour	24 months and above	not a big problem	yes	2-4	24	ANC visit 4 and more	good	non exposed	12-17	>3	had ANC visit	no postnatal care	institution	skilled	15-24	2-4	male	primary	married	had occupation	rural	rich	20-34	primary	can read	Burundi
1	552199	1	cankuzo - rural	cankuzo - rural	0.552199	big problem	average	yes	vaginal	single	less than 1 hour	less than 24 months	big problem	yes	2-4	28	ANC visit 4 and more	poor	non exposed	9-11	<=3	had ANC visit	no postnatal care	institution	skilled	25-34	2-4	male	primary	single	had occupation	rural	poor	20-34	no education	can read	Burundi
1	552199	1	cankuzo - rural	cankuzo - rural	0.552199	big problem	average	yes	vaginal	single	less than 1 hour	24 months and above	not a big problem	yes	5+	34	ANC visit 4 and more	good	non exposed	12-17	>3	had ANC visit	no postnatal care	home	not skilled	25-34	5+	female	primary	married	had occupation	rural	poor	20-34	primary	can read	Burundi
1	552199	1	cankuzo - rural	cankuzo - rural	0.552199	big problem	average	yes	vaginal	single	less than 1 hour	24 months and above	not a big problem	no	2-4	29	ANC visit 4 and more	good	non exposed	12-17	>3	had ANC visit	no postnatal care	institution	skilled	25-34	2-4	female	primary	single	had occupation	rural	poor	20-34		can read	Burundi
2	982875	2	karusi - rural	karusi - rural	0.982875	big problem	average	yes	vaginal	single	less than 1 hour		big problem	yes	1	27	ANC visit 4 and more	good	non exposed	9-11	<=3	had ANC visit	no postnatal care	institution	skilled	25-34	1	male	primary	married	had occupation	rural	poor	20-34	primary	can read	Burundi
2	982875	2	karusi - rural	karusi - rural	0.982875	big problem	average	yes	vaginal	single	less than 1 hour	24 months and above	not a big problem	no	5+	31	ANC visit 4 and more	good	non exposed	188-23	>3	had ANC visit	no postnatal care	institution	skilled	25-34	5+	male	primary	married	had occupation	rural	poor	<20	primary	can read	Burundi
2	982875	2	karusi - rural	karusi - rural	0.982875	big problem	average	yes	vaginal	single	less than 1 hour	less than 24 months	not a big problem	yes	2-4	24	less than 4	poor	non exposed	9-11	>3	had ANC visit	no postnatal care	institution	skilled	15-24	2-4	male	primary	married	had occupation	rural	middle	20-34	primary	can read	Burundi
2	982875	2	karusi - rural	karusi - rural	0.982875	not big problem	average	yes	vaginal	single	less than 1 hour	24 months and above	not a big problem	yes	5+	42	less than 4	good	non exposed	9-11	>3	had ANC visit	no postnatal care	institution	skilled	35-49	5+	male	no education	married	had occupation	rural	poor	20-34	no education	canot read	Burundi
2	982875	2	karusi - rural	karusi - rural	0.982875	big problem	average	yes	vaginal	multiple	less than 1 hour	24 months and above	big problem	yes	5+	37	ANC visit 4 and more	good	non exposed	9-11	>3	had ANC visit	no postnatal care	institution	not skilled	35-49	5+	female	no education	married	had occupation	rural	poor	20-34	no education	canot read	Burundi
2	982875	2	karusi - rural	karusi - rural	0.982875	big problem	average	yes	vaginal	multiple	less than 1 hour	24 months and above	big problem	yes	5+	37		good	non exposed	9-11	>3			institution	not skilled	35-49	5+	male	no education	married	had occupation	rural	poor	20-34	no education	canot read	Burundi
2	982875	2	karusi - rural	karusi - rural	0.982875	big problem	average	yes	vaginal	single	less than 1 hour	24 months and above	not a big problem	yes	2-4	25	less than 4	poor	non exposed	6-8	>3	had ANC visit	no postnatal care	institution	skilled	25-34	2-4	male	primary	married	had occupation	rural	poor	20-34	primary	can read	Burundi
2	982875	2	karusi - rural	karusi - rural	0.982875	big problem	average	yes	vaginal	single	less than 1 hour	24 months and above	not a big problem	yes	2-4	27	less than 4	good	non exposed	188-23	>3	had ANC visit	no postnatal care	institution	skilled	25-34	2-4	male	no education	married	had occupation	rural	poor	<20	no education	canot read	Burundi
2	982875	2	karusi - rural	karusi - rural	0.982875	big problem	average	yes	vaginal	single	less than 1 hour		not a big problem	yes	1	20	ANC visit 4 and more	good	non exposed	6-8	<=3	had ANC visit	no postnatal care	institution	skilled	15-24	1	male	primary	married	had occupation	rural	poor	20-34	primary	can read	Burundi
3	163322	3	karusi - urban	karusi - urban	0.163322	not big problem	average	yes	caesarean	single			not a big problem	yes	1	24	ANC visit 4 and more	good	non exposed	12-17	>3	had ANC visit	no postnatal care	institution	skilled	15-24	1	female	secondary	single	had occupation	urban	rich	20-34		can read	Burundi
3	163322	3	karusi - urban	karusi - urban	0.163322	big problem	average	yes	vaginal	single	less than 1 hour	24 months and above	not a big problem	yes	2-4	25	ANC visit 4 and more	good	non exposed	12-17	<=3	had ANC visit	no postnatal care	institution	skilled	25-34	2-4	male	secondary	single	had occupation	urban	rich	20-34	primary	can read	Burundi
3	163322	3	karusi - urban	karusi - urban	0.163322	big problem	average	yes	vaginal	single	less than 1 hour	24 months and above	not a big problem	no	2-4	35	ANC visit 4 and more	good	non exposed	188-23	>3	had ANC visit	no postnatal care	institution	skilled	35-49	2-4	male	primary	married	had occupation	urban	rich	20-34	primary	can read	Burundi
3	163322	3	karusi - urban	karusi - urban	0.163322	big problem	average	yes	vaginal	single	less than 1 hour	24 months and above	not a big problem	yes	2-4	29	less than 4	good	non exposed	9-11	>3	had ANC visit	no postnatal care	institution	skilled	25-34	2-4	male	primary	married	had occupation	urban	rich	20-34	primary	can read	Burundi
4	1065934	4	ruyigi - rural	ruyigi - rural	1.06593	big problem	average	yes	vaginal	single	less than 1 hour		big problem	no	1	21	less than 4	good	non exposed	188-23	>3	No ANC visit	no postnatal care	home	not skilled	15-24	1	female	no education	single	had occupation	rural	poor	<20		canot read	Burundi
4	1065934	4	ruyigi - rural	ruyigi - rural	1.06593	big problem	smaller than average	yes	vaginal	single	more than 1 hour		big problem	yes	1	19	ANC visit 4 and more	good	non exposed	12-17	<=3	had ANC visit	no postnatal care	institution	skilled	15-24	1	male	primary	single	had occupation	rural	poor	<20	primary	canot read	Burundi
4	1065934	4	ruyigi - rural	ruyigi - rural	1.06593	big problem	smaller than average	yes	vaginal	single	more than 1 hour	less than 24 months	not a big problem	yes	2-4	20	less than 4	good	non exposed	9-11	>3	had ANC visit	no postnatal care	institution	skilled	15-24	2-4	male	primary	single	had occupation	rural	poor	<20	primary	can read	Burundi
4	1065934	4	ruyigi - rural	ruyigi - rural	1.06593	not big problem	average	yes	vaginal	single	less than 1 hour	24 months and above	not a big problem	yes	2-4	29	ANC visit 4 and more	good	non exposed	188-23	>3	had ANC visit	no postnatal care	institution	skilled	25-34	2-4	female	no education	married	had occupation	rural	poor	20-34	no education	canot read	Burundi
4	1065934	4	ruyigi - rural	ruyigi - rural	1.06593	big problem	smaller than average	yes	vaginal	single	less than 1 hour		big problem	yes	1	18	ANC visit 4 and more	good	non exposed	6-8	>3	had ANC visit	had postnatal cate	home	not skilled	15-24	1	female	primary	single	had occupation	rural	poor	<20	no education	can read	Burundi
4	1065934	4	ruyigi - rural	ruyigi - rural	1.06593	big problem	smaller than average	yes	vaginal	single	less than 1 hour	24 months and above	big problem	yes	2-4	22	less than 4	good	non exposed	188-23	>3	had ANC visit	no postnatal care	institution	skilled	15-24	2-4	female	no education	single	had occupation	rural	poor	<20	no education	canot read	Burundi
4	1065934	4	ruyigi - rural	ruyigi - rural	1.06593	not big problem	average	yes	vaginal	single	less than 1 hour	24 months and above	not a big problem	yes	5+	32	ANC visit 4 and more	good	non exposed	12-17	>3	had ANC visit	no postnatal care	home	not skilled	25-34	5+	female	no education	married	had occupation	rural	poor	<20	primary	canot read	Burundi
4	1065934	4	ruyigi - rural	ruyigi - rural	1.06593	not big problem	average	yes	vaginal	single	less than 1 hour	24 months and above	not a big problem	yes	2-4	27	ANC visit 4 and more	good	non exposed	188-23	>3	had ANC visit	no postnatal care	institution	skilled	25-34	2-4	male	no education	married	had occupation	rural	middle	<20	no education	canot read	Burundi
4	1065934	4	ruyigi - rural	ruyigi - rural	1.06593	big problem	smaller than average	yes	vaginal	single	less than 1 hour	24 months and above	big problem	yes	2-4	33	ANC visit 4 and more	good	non exposed	188-23	>3	had ANC visit	no postnatal care	institution	not skilled	25-34	2-4	female	no education	single	had occupation	rural	poor	<20	no education	canot read	Burundi
4	1065934	4	ruyigi - rural	ruyigi - rural	1.06593	big problem	average	yes	vaginal	single	less than 1 hour		not a big problem	yes	1	20	ANC visit 4 and more	good	non exposed	12-17	<=3	had ANC visit	had postnatal cate	institution	skilled	15-24	1	female	primary	married	on occupation	rural	poor	<20	primary	canot read	Burundi
5	439865	5	bujumbura mairie - urban	bujumbura mairie - urban	0.439865	not big problem	average	yes	vaginal	single	less than 1 hour		not a big problem	no	1	28	less than 4	good	non exposed	12-17	>3	had ANC visit	no postnatal care	institution	skilled	25-34	1	male	secondary	married	on occupation	urban	rich	20-34	secondary	can read	Burundi
5	439865	5	bujumbura mairie - urban	bujumbura mairie - urban	0.439865	not big problem	average	yes	vaginal	single	less than 1 hour	24 months and above	not a big problem	yes	2-4	35	ANC visit 4 and more	good	exposed	12-17	>3	had ANC visit	no postnatal care	institution	skilled	35-49	2-4	female	secondary	married	had occupation	urban	rich	20-34	higher	can read	Burundi
5	439865	5	bujumbura mairie - urban	bujumbura mairie - urban	0.439865	big problem	average	yes	caesarean	single	more than 1 hour	24 months and above	big problem	yes	2-4	26	less than 4	good	exposed	12-17	>3	had ANC visit	no postnatal care	institution	skilled	25-34	2-4	male	secondary	married	on occupation	urban	rich	<20	higher	can read	Burundi
5	439865	5	bujumbura mairie - urban	bujumbura mairie - urban	0.439865	not big problem	average	yes	vaginal	single	less than 1 hour	24 months and above	not a big problem	no	2-4	27	less than 4	poor	non exposed	6-8	>3	had ANC visit	no postnatal care	institution	skilled	25-34	2-4	male	secondary	married	had occupation	urban	rich	20-34	secondary	can read	Burundi
5	439865	5	bujumbura mairie - urban	bujumbura mairie - urban	0.439865	big problem	smaller than average	yes	vaginal	single	less than 1 hour		not a big problem	yes	1	19	ANC visit 4 and more	poor	non exposed	188-23	>3	had ANC visit	no postnatal care	institution	skilled	15-24	1	male	secondary	single	on occupation	urban	rich	<20		can read	Burundi
5	439865	5	bujumbura mairie - urban	bujumbura mairie - urban	0.439865	not big problem	average	yes	vaginal	single	less than 1 hour	24 months and above	not a big problem	no	2-4	32	less than 4	good	non exposed	188-23	>3	had ANC visit	no postnatal care	institution	skilled	25-34	2-4	male	no education	married	on occupation	urban	rich	20-34	primary	canot read	Burundi
5	439865	5	bujumbura mairie - urban	bujumbura mairie - urban	0.439865	not big problem	average	yes	caesarean	single	more than 1 hour		not a big problem	yes	1	22	ANC visit 4 and more	good	exposed	188-23	>3	had ANC visit	no postnatal care	institution	skilled	15-24	1	male	secondary	married	on occupation	urban	rich	20-34	primary	can read	Burundi
6	867507	6	rutana - rural	rutana - rural	0.867507	big problem	average	no	vaginal	single	less than 1 hour	24 months and above	not a big problem	yes	5+	46	less than 4	good	non exposed	188-23	>3	had ANC visit	had postnatal cate	institution	skilled	35-49	5+	male	no education	married	had occupation	rural	middle	<20	no education	canot read	Burundi
6	867507	6	rutana - rural	rutana - rural	0.867507	big problem	average	yes	vaginal	single	less than 1 hour	24 months and above	big problem	yes	2-4	26	less than 4	good	non exposed	9-11	>3	had ANC visit	no postnatal care	institution	skilled	25-34	2-4	female	no education	single	had occupation	rural	middle	20-34	no education	canot read	Burundi
6	867507	6	rutana - rural	rutana - rural	0.867507	big problem	average	yes	vaginal	single	less than 1 hour	24 months and above	not a big problem	no	5+	33	less than 4	good	non exposed	9-11	>3	had ANC visit	no postnatal care	institution	skilled	25-34	5+	female	primary	married	had occupation	rural	rich	20-34	no education	can read	Burundi
6	867507	6	rutana - rural	rutana - rural	0.867507	big problem	average	yes	vaginal	single	less than 1 hour	24 months and above	big problem	no	5+	41	less than 4	good	non exposed	188-23	>3	had ANC visit	no postnatal care	institution	skilled	35-49	5+	male	primary	single	had occupation	rural	poor	20-34		can read	Burundi
6	867507	6	rutana - rural	rutana - rural	0.867507	big problem	average	yes	vaginal	single	less than 1 hour	24 months and above	not a big problem	yes	2-4	26	less than 4	good	non exposed	9-11	>3	had ANC visit	no postnatal care	institution	skilled	25-34	2-4	female	no education	married	had occupation	rural	poor	20-34	primary	canot read	Burundi
6	867507	6	rutana - rural	rutana - rural	0.867507	not big problem	average	yes	vaginal	single	less than 1 hour	24 months and above	not a big problem	yes	5+	28	less than 4	good	non exposed	12-17	>3	had ANC visit	no postnatal care	institution	skilled	25-34	5+	male	no education	married	had occupation	rural	poor	<20	primary	canot read	Burundi
7	791294	7	gitega - rural	gitega - rural	0.791294	not big problem	smaller than average	yes	vaginal	single	less than 1 hour	24 months and above	not a big problem	yes	2-4	26	ANC visit 4 and more	good	non exposed	188-23	>3	had ANC visit	no postnatal care	institution	skilled	25-34	2-4	female	primary	married	had occupation	rural	rich	<20	primary	can read	Burundi
7	791294	7	gitega - rural	gitega - rural	0.791294	big problem	average	no	vaginal	single	less than 1 hour		not a big problem	yes	1	31	ANC visit 4 and more	good	non exposed	188-23	>3	had ANC visit	no postnatal care	institution	skilled	25-34	1	male	no education	single	had occupation	rural	poor	20-34		canot read	Burundi
7	791294	7	gitega - rural	gitega - rural	0.791294	not big problem	average	yes	vaginal	single	less than 1 hour	24 months and above	not a big problem	yes	5+	38	less than 4	good	non exposed	188-23	>3	had ANC visit	no postnatal care	institution	skilled	35-49	5+	female	primary	married	had occupation	rural	rich	20-34	primary	can read	Burundi
7	791294	7	gitega - rural	gitega - rural	0.791294	big problem	smaller than average	yes	vaginal	single	less than 1 hour		not a big problem	yes	1	28	ANC visit 4 and more	good	exposed	188-23	<=3	had ANC visit	no postnatal care	institution	skilled	25-34	1	male	primary	married	had occupation	rural	poor	20-34	primary	can read	Burundi
7	791294	7	gitega - rural	gitega - rural	0.791294	big problem	average	yes		single	less than 1 hour	less than 24 months	not a big problem	yes	2-4	34	less than 4	good	exposed	12-17	>3	had ANC visit		institution	not skilled	25-34	2-4	male	primary	married	had occupation	rural	poor	20-34	primary	can read	Burundi
7	791294	7	gitega - rural	gitega - rural	0.791294	big problem	average	yes	vaginal	single	less than 1 hour	24 months and above	not a big problem	yes	2-4	30	ANC visit 4 and more	good	non exposed	12-17	>3	had ANC visit	no postnatal care	home	not skilled	25-34	2-4	male	no education	married	had occupation	rural	poor	20-34	no education	canot read	Burundi
7	791294	7	gitega - rural	gitega - rural	0.791294	big problem	average	yes	vaginal	single	less than 1 hour	24 months and above	not a big problem	yes	5+	35	ANC visit 4 and more	good	non exposed	188-23	>3	had ANC visit	no postnatal care	institution	skilled	35-49	5+	female	primary	married	had occupation	rural	poor	20-34	primary	can read	Burundi
8	2861444	8	rutana - rural	rutana - rural	2.86144	big problem	smaller than average	yes	vaginal	single	less than 1 hour	24 months and above	big problem	yes	2-4	23	less than 4	good	exposed	188-23	>3	had ANC visit	no postnatal care	institution	skilled	15-24	2-4	male	secondary	married	had occupation	rural	middle	20-34	secondary	can read	Burundi
8	2861444	8	rutana - rural	rutana - rural	2.86144	big problem	average	yes	vaginal	single	less than 1 hour	24 months and above	not a big problem	no	5+	33	less than 4	good	non exposed	6-8	>3	had ANC visit	no postnatal care	institution	skilled	25-34	5+	male	secondary	married	had occupation	rural	rich	20-34	primary	can read	Burundi
8	2861444	8	rutana - rural	rutana - rural	2.86144	big problem	smaller than average	yes	vaginal	single	less than 1 hour	24 months and above	not a big problem	no	2-4	28	less than 4	good	non exposed	12-17	>3	had ANC visit	no postnatal care	home	not skilled	25-34	2-4	male	no education	married	had occupation	rural	poor	<20	no education	canot read	Burundi
8	2861444	8	rutana - rural	rutana - rural	2.86144	not big problem	average	yes	vaginal	single	less than 1 hour	24 months and above	not a big problem	no	2-4	28	less than 4	good	non exposed	12-17	>3	had ANC visit	no postnatal care	institution	skilled	25-34	2-4	female	primary	married	had occupation	rural	rich	20-34	primary	can read	Burundi
8	2861444	8	rutana - rural	rutana - rural	2.86144	big problem	average	no	vaginal	single	more than 1 hour	24 months and above	not a big problem	no	5+	42	less than 4	good	non exposed	188-23	>3	had ANC visit	no postnatal care	institution	skilled	35-49	5+	male	no education	married	had occupation	rural	middle	20-34	primary	canot read	Burundi
8	2861444	8	rutana - rural	rutana - rural	2.86144	big problem	average	yes	vaginal	single	less than 1 hour	less than 24 months	not a big problem	yes	2-4	27	less than 4	good	non exposed	188-23	>3	had ANC visit	no postnatal care	institution	skilled	25-34	2-4	female	secondary	married	had occupation	rural	rich	20-34	primary	can read	Burundi
8	2861444	8	rutana - rural	rutana - rural	2.86144	big problem	average	yes	caesarean	single		less than 24 months	not a big problem	no	5+	35	ANC visit 4 and more	good	non exposed	12-17	>3	had ANC visit	no postnatal care	institution	skilled	35-49	5+	male	secondary	married	had occupation	rural	rich	<20	primary	can read	Burundi
8	2861444	8	rutana - rural	rutana - rural	2.86144	not big problem	smaller than average	yes	vaginal	single	more than 1 hour	24 months and above	not a big problem	yes	2-4	27	ANC visit 4 and more	good	exposed	9-11	>3	had ANC visit	no postnatal care	institution	skilled	25-34	2-4	female	secondary	married	on occupation	rural	rich	20-34	secondary	can read	Burundi
8	2861444	8	rutana - rural	rutana - rural	2.86144	not big problem	average	yes	caesarean	single	more than 1 hour	24 months and above	not a big problem	yes	2-4	38	ANC visit 4 and more	poor	non exposed	9-11	>3	had ANC visit	had postnatal cate	institution	skilled	35-49	2-4	female	secondary	married	had occupation	rural	rich	20-34	secondary	can read	Burundi
9	1971269	9	bujumbura mairie - urban	bujumbura mairie - urban	1.97127	big problem	average	yes	vaginal	single	more than 1 hour	less than 24 months	big problem	yes	2-4	28	less than 4	good	exposed	9-11	>3	had ANC visit	no postnatal care	institution	skilled	25-34	2-4	male	primary	married	had occupation	urban	rich	20-34	secondary	can read	Burundi
9	1971269	9	bujumbura mairie - urban	bujumbura mairie - urban	1.97127	big problem	smaller than average	yes	vaginal	single	less than 1 hour	24 months and above	not a big problem	yes	2-4	26	less than 4	good	exposed	188-23	>3	had ANC visit	had postnatal cate	institution	skilled	25-34	2-4	female	primary	single	on occupation	urban	rich	<20	no education	can read	Burundi
9	1971269	9	bujumbura mairie - urban	bujumbura mairie - urban	1.97127	not big problem	average	yes	vaginal	single	less than 1 hour	less than 24 months	not a big problem	no	5+	32	less than 4	good	non exposed	188-23	>3	had ANC visit	no postnatal care	institution	skilled	25-34	5+	male	no education	married	had occupation	urban	middle	<20	no education	canot read	Burundi
9	1971269	9	bujumbura mairie - urban	bujumbura mairie - urban	1.97127	big problem	average	no	vaginal	single	less than 1 hour	24 months and above	big problem	no	2-4	34	less than 4	good	exposed	12-17	>3	had ANC visit	had postnatal cate	home	not skilled	25-34	2-4	female	no education	single	had occupation	urban	rich	20-34		canot read	Burundi
9	1971269	9	bujumbura mairie - urban	bujumbura mairie - urban	1.97127	big problem	average	yes	vaginal	single		24 months and above	not a big problem	yes	5+	28	less than 4	good	exposed	6-8	>3	had ANC visit	no postnatal care	institution	skilled	25-34	5+	male	primary	single	had occupation	urban	rich	20-34	no education	canot read	Burundi
9	1971269	9	bujumbura mairie - urban	bujumbura mairie - urban	1.97127	big problem	smaller than average	yes	vaginal	single	less than 1 hour		big problem	yes	1	21	less than 4	good	non exposed	9-11	>3	had ANC visit	no postnatal care	institution	skilled	15-24	1	female	primary	single	had occupation	urban	rich	20-34		can read	Burundi
9	1971269	9	bujumbura mairie - urban	bujumbura mairie - urban	1.97127	big problem	average	yes	vaginal	single	more than 1 hour	24 months and above	big problem	yes	2-4	28	less than 4	good	exposed	9-11	>3	had ANC visit	no postnatal care	institution	skilled	25-34	2-4	female	secondary	single	had occupation	urban	rich	20-34	primary	can read	Burundi
9	1971269	9	bujumbura mairie - urban	bujumbura mairie - urban	1.97127	big problem	average	yes	vaginal	single	more than 1 hour	24 months and above	not a big problem	yes	2-4	34	less than 4	good	non exposed	12-17	>3	had ANC visit	no postnatal care	institution	skilled	25-34	2-4	female	primary	married	had occupation	urban	rich	20-34	primary	can read	Burundi
9	1971269	9	bujumbura mairie - urban	bujumbura mairie - urban	1.97127	not big problem	average	yes	vaginal	single	less than 1 hour	24 months and above	not a big problem	no	2-4	37	less than 4	good	non exposed	188-23	>3	had ANC visit	no postnatal care	institution	skilled	35-49	2-4	female	no education	married	on occupation	urban	middle	20-34	no education	canot read	Burundi
9	1971269	9	bujumbura mairie - urban	bujumbura mairie - urban	1.97127	not big problem	average	yes	vaginal	single	less than 1 hour	24 months and above	not a big problem	no	5+	39	less than 4	good	non exposed	6-8	>3	had ANC visit	no postnatal care	institution	skilled	35-49	5+	male	secondary	married	on occupation	urban	rich	20-34	primary	can read	Burundi
10	1531067	10	ngozi - rural	ngozi - rural	1.53107	big problem	average	yes	caesarean	single	more than 1 hour		not a big problem	yes	1	19	ANC visit 4 and more	good	exposed	9-11	>3	had ANC visit	no postnatal care	institution	skilled	15-24	1	female	primary	single	had occupation	rural	rich	<20	primary	can read	Burundi
10	1531067	10	ngozi - rural	ngozi - rural	1.53107	not big problem	average	yes	vaginal	single	less than 1 hour		not a big problem	yes	1	23	ANC visit 4 and more	poor	non exposed	12-17	>3	had ANC visit	had postnatal cate	institution	skilled	15-24	1	male	secondary	single	had occupation	rural	poor	20-34		can read	Burundi
10	1531067	10	ngozi - rural	ngozi - rural	1.53107	big problem	smaller than average	yes	vaginal	single	less than 1 hour		not a big problem	yes	1	22	ANC visit 4 and more	good	exposed	9-11	<=3	had ANC visit	no postnatal care	institution	skilled	15-24	1	male	primary	married	had occupation	rural	rich	20-34	primary	can read	Burundi
10	1531067	10	ngozi - rural	ngozi - rural	1.53107	big problem	smaller than average	yes	vaginal	single	less than 1 hour	24 months and above	not a big problem	no	5+	39	less than 4	good	non exposed	6-8	>3	had ANC visit	no postnatal care	institution	skilled	35-49	5+	male	primary	married	had occupation	rural	poor	20-34	primary	can read	Burundi
10	1531067	10	ngozi - rural	ngozi - rural	1.53107	big problem	average	yes	vaginal	single	less than 1 hour	24 months and above	not a big problem	yes	2-4	30	less than 4	good	exposed	9-11	<=3	had ANC visit	no postnatal care	institution	skilled	25-34	2-4	male	secondary	single	had occupation	rural	rich	20-34	primary	can read	Burundi
10	1531067	10	ngozi - rural	ngozi - rural	1.53107	not big problem	average	yes	vaginal	single	less than 1 hour	24 months and above	not a big problem	yes	5+	38	less than 4	good	exposed	6-8	>3	had ANC visit	had postnatal cate	institution	skilled	35-49	5+	male	no education	married	had occupation	rural	rich	<20	primary	can read	Burundi
11	990153	11	cibitoke - rural	cibitoke - rural	0.990153	big problem	smaller than average	yes	vaginal	single	less than 1 hour		big problem	yes	1	21	ANC visit 4 and more	poor	non exposed	6-8	<=3	had ANC visit	had postnatal cate	institution	not skilled	15-24	1	male	secondary	married	had occupation	rural	poor	20-34	secondary	can read	Burundi
11	990153	11	cibitoke - rural	cibitoke - rural	0.990153	big problem	average	yes	vaginal	single	less than 1 hour	less than 24 months	big problem	no	2-4	22	less than 4	good	non exposed	9-11	>3	had ANC visit	no postnatal care	institution	skilled	15-24	2-4	male	primary	single	had occupation	rural	middle	<20	no education	can read	Burundi
11	990153	11	cibitoke - rural	cibitoke - rural	0.990153	big problem	average	yes	vaginal	single	less than 1 hour		big problem	yes	1	23	less than 4	good	non exposed	12-17	<=3	had ANC visit	had postnatal cate	home	not skilled	15-24	1	male	no education	single	had occupation	rural	middle	20-34	primary	canot read	Burundi
11	990153	11	cibitoke - rural	cibitoke - rural	0.990153	not big problem	average	yes	vaginal	single	less than 1 hour	less than 24 months	not a big problem	no	2-4	21	less than 4	good	exposed	9-11	>3	had ANC visit	had postnatal cate	home	not skilled	15-24	2-4	male	primary	married	had occupation	rural	middle	<20	primary	can read	Burundi
11	990153	11	cibitoke - rural	cibitoke - rural	0.990153	big problem	average	yes	vaginal	single	less than 1 hour	24 months and above	big problem	yes	2-4	26	ANC visit 4 and more	good	non exposed	12-17	>3	had ANC visit	no postnatal care	institution	skilled	25-34	2-4	male	no education	single	had occupation	rural	rich	20-34		canot read	Burundi
11	990153	11	cibitoke - rural	cibitoke - rural	0.990153	big problem	average	yes	vaginal	single	less than 1 hour	less than 24 months	big problem	no	2-4	29	less than 4	good	non exposed	188-23	>3	had ANC visit	no postnatal care	institution	skilled	25-34	2-4	female	no education	married	had occupation	rural	middle	20-34	no education	canot read	Burundi
11	990153	11	cibitoke - rural	cibitoke - rural	0.990153	big problem	smaller than average	yes	vaginal	single	less than 1 hour		not a big problem	yes	1	19	less than 4	poor	non exposed	9-11	<=3	had ANC visit	no postnatal care	institution	skilled	15-24	1	female	primary	single	had occupation	rural	middle	<20	no education	can read	Burundi
11	990153	11	cibitoke - rural	cibitoke - rural	0.990153	big problem	smaller than average	no	vaginal	single	more than 1 hour	24 months and above	big problem	yes	5+	43	ANC visit 4 and more	good	non exposed	6-8	>3	had ANC visit	no postnatal care	home	not skilled	35-49	5+	male	no education	single	had occupation	rural	middle	<20	primary	canot read	Burundi
11	990153	11	cibitoke - rural	cibitoke - rural	0.990153	big problem	average	yes	vaginal	single	less than 1 hour	24 months and above	big problem	yes	5+	29	less than 4	good	non exposed	188-23	>3	had ANC visit	had postnatal cate	home	not skilled	25-34	5+	female	primary	single	had occupation	rural	rich	20-34	primary	can read	Burundi
12	1161690	12	cankuzo - rural	cankuzo - rural	1.16169	big problem	average	yes	vaginal	single	less than 1 hour	24 months and above	big problem	yes	2-4	25	ANC visit 4 and more	good	non exposed	188-23	>3	had ANC visit	no postnatal care	institution	skilled	25-34	2-4	male	primary	married	had occupation	rural	middle	20-34	no education	can read	Burundi
12	1161690	12	cankuzo - rural	cankuzo - rural	1.16169	big problem	smaller than average	yes	vaginal	single	less than 1 hour	24 months and above	big problem	yes	5+	31	less than 4	good	non exposed	12-17	>3	had ANC visit	no postnatal care	institution	skilled	25-34	5+	male	primary	married	had occupation	rural	poor	<20	primary	can read	Burundi
12	1161690	12	cankuzo - rural	cankuzo - rural	1.16169	not big problem	average	yes	vaginal	single	less than 1 hour		not a big problem	yes	1	25	ANC visit 4 and more	good	non exposed	188-23	<=3	had ANC visit	no postnatal care	institution	skilled	25-34	1	male	primary	single	had occupation	rural	middle	20-34	primary	canot read	Burundi
12	1161690	12	cankuzo - rural	cankuzo - rural	1.16169	big problem	average	yes	vaginal	single	less than 1 hour	24 months and above	big problem	yes	2-4	30	less than 4	poor	non exposed	12-17	>3	had ANC visit	no postnatal care	institution	skilled	25-34	2-4	female	primary	married	had occupation	rural	poor	20-34	primary	can read	Burundi
12	1161690	12	cankuzo - rural	cankuzo - rural	1.16169	big problem	average	yes	vaginal	single	less than 1 hour	less than 24 months	big problem	yes	2-4	22	ANC visit 4 and more	good	non exposed	6-8	>3	had ANC visit	no postnatal care	institution	skilled	15-24	2-4	female	primary	single	had occupation	rural	middle	20-34	no education	can read	Burundi
12	1161690	12	cankuzo - rural	cankuzo - rural	1.16169	big problem	average	yes	vaginal	single	less than 1 hour	24 months and above	big problem	yes	2-4	25	ANC visit 4 and more	good	non exposed	9-11	>3	had ANC visit	no postnatal care	institution	skilled	25-34	2-4	male	no education	married	had occupation	rural	poor	20-34	no education	canot read	Burundi
12	1161690	12	cankuzo - rural	cankuzo - rural	1.16169	big problem	average	yes	vaginal	single	less than 1 hour	24 months and above	not a big problem	no	2-4	23	ANC visit 4 and more	good	non exposed	12-17	>3	had ANC visit	no postnatal care	institution	skilled	15-24	2-4	male	primary	married	had occupation	rural	rich	20-34	secondary	canot read	Burundi
13	584597	13	gitega - urban	gitega - urban	0.584597	big problem	average	yes	vaginal	single	more than 1 hour	less than 24 months	not a big problem	yes	2-4	30	less than 4	good	non exposed	12-17	>3	had ANC visit	no postnatal care	institution	skilled	25-34	2-4	male	primary	married	on occupation	urban	rich	20-34	primary	can read	Burundi
13	584597	13	gitega - urban	gitega - urban	0.584597	not big problem	average	yes	vaginal	single	less than 1 hour		not a big problem	yes	1	17	ANC visit 4 and more	good	non exposed	6-8	>3	had ANC visit	had postnatal cate	institution	skilled	15-24	1	male	secondary	single	on occupation	urban	rich	<20		can read	Burundi
13	584597	13	gitega - urban	gitega - urban	0.584597	big problem	average	yes	vaginal	single	less than 1 hour		big problem	yes	1	28	ANC visit 4 and more	good	non exposed	6-8	<=3	had ANC visit	no postnatal care	institution	skilled	25-34	1	female	secondary	married	had occupation	urban	rich	20-34	secondary	can read	Burundi
13	584597	13	gitega - urban	gitega - urban	0.584597	big problem	average	yes	vaginal	single	less than 1 hour	less than 24 months	not a big problem	yes	2-4	34	less than 4	good	exposed	9-11	>3	had ANC visit	no postnatal care	institution	skilled	25-34	2-4	male	secondary	married	had occupation	urban	rich	20-34	higher	can read	Burundi
13	584597	13	gitega - urban	gitega - urban	0.584597	big problem	average	yes	caesarean	single	more than 1 hour	24 months and above	big problem	yes	2-4	41	less than 4	good	exposed	12-17	>3	had ANC visit	no postnatal care	institution	skilled	35-49	2-4	male	secondary	married	had occupation	urban	rich	20-34	higher	can read	Burundi
13	584597	13	gitega - urban	gitega - urban	0.584597	not big problem	average	yes	caesarean	single	more than 1 hour	24 months and above	not a big problem	yes	2-4	31	ANC visit 4 and more	good	exposed	12-17	>3	had ANC visit	no postnatal care	institution	skilled	25-34	2-4	male	secondary	married	had occupation	urban	rich	20-34	higher	can read	Burundi
13	584597	13	gitega - urban	gitega - urban	0.584597	not big problem	average	yes	caesarean	single	more than 1 hour	24 months and above	not a big problem	yes	2-4	37	ANC visit 4 and more	poor	non exposed	12-17	>3	had ANC visit	had postnatal cate	institution	skilled	35-49	2-4	female	higher	married	had occupation	urban	rich	20-34	higher	can read	Burundi
14	702648	14	muramvya - rural	muramvya - rural	0.702648	big problem	average	yes	vaginal	single	less than 1 hour		big problem	yes	1	23	ANC visit 4 and more	poor	exposed	9-11	<=3	had ANC visit	no postnatal care	institution	skilled	15-24	1	male	primary	single	had occupation	rural	rich	20-34	primary	can read	Burundi
14	702648	14	muramvya - rural	muramvya - rural	0.702648	big problem	smaller than average	yes	vaginal	single	less than 1 hour	24 months and above	not a big problem	no	5+	39	less than 4	good	exposed	12-17	>3	had ANC visit	no postnatal care	institution	skilled	35-49	5+	female	no education	single	had occupation	rural	poor	20-34		can read	Burundi
14	702648	14	muramvya - rural	muramvya - rural	0.702648	big problem	average	yes	vaginal	single	less than 1 hour	less than 24 months	big problem	yes	5+	37	less than 4	poor	exposed	6-8	>3	had ANC visit	no postnatal care	institution	skilled	35-49	5+	male	primary	married	had occupation	rural	poor	20-34	primary	can read	Burundi
14	702648	14	muramvya - rural	muramvya - rural	0.702648	not big problem	average	yes	vaginal	single	less than 1 hour	24 months and above	not a big problem	yes	2-4	30		poor	non exposed	188-23	>3			institution	skilled	25-34	2-4	male	no education	married	had occupation	rural	poor	20-34	no education	canot read	Burundi
14	702648	14	muramvya - rural	muramvya - rural	0.702648	big problem	smaller than average	yes	vaginal	single	more than 1 hour	less than 24 months	big problem	yes	2-4	27	less than 4	good	non exposed	12-17	>3	had ANC visit	no postnatal care	institution	skilled	25-34	2-4	female	primary	married	had occupation	rural	rich	20-34	primary	can read	Burundi
14	702648	14	muramvya - rural	muramvya - rural	0.702648	big problem	average	no	vaginal	single	less than 1 hour	24 months and above	big problem	yes	5+	40	ANC visit 4 and more	poor	exposed	9-11	>3	had ANC visit	no postnatal care	institution	skilled	35-49	5+	female	primary	married	had occupation	rural	rich	20-34	primary	canot read	Burundi
15	227490	15	rutana - urban	rutana - urban	0.22749	big problem	average	yes	vaginal	single	less than 1 hour	24 months and above	not a big problem	no	5+	38	less than 4	good	non exposed	9-11	>3	had ANC visit	no postnatal care	institution	skilled	35-49	5+	male	no education	married	had occupation	urban	rich	<20	no education	can read	Burundi
15	227490	15	rutana - urban	rutana - urban	0.22749	big problem	average	yes	vaginal	single	less than 1 hour		not a big problem	yes	1	24	ANC visit 4 and more	good	exposed	9-11	<=3	had ANC visit	no postnatal care	institution	skilled	15-24	1	male	secondary	married	had occupation	urban	rich	20-34	secondary	can read	Burundi
15	227490	15	rutana - urban	rutana - urban	0.22749	big problem	average	yes	caesarean	single	less than 1 hour	24 months and above	not a big problem	no	2-4	22	ANC visit 4 and more	good	non exposed	188-23	>3	had ANC visit	no postnatal care	institution	skilled	15-24	2-4	female	primary	single	had occupation	urban	poor	<20		can read	Burundi
15	227490	15	rutana - urban	rutana - urban	0.22749	big problem	average	yes	vaginal	single	less than 1 hour	24 months and above	not a big problem	yes	2-4	30	ANC visit 4 and more	good	non exposed	188-23	>3	had ANC visit	no postnatal care	institution	skilled	25-34	2-4	male	no education	married	had occupation	urban	rich	20-34	primary	can read	Burundi
15	227490	15	rutana - urban	rutana - urban	0.22749	big problem	average	yes	vaginal	single	less than 1 hour	24 months and above	big problem	yes	2-4	25	less than 4	good	exposed	9-11	>3	had ANC visit	no postnatal care	institution	skilled	25-34	2-4	female	no education	married	had occupation	urban	poor	<20	no education	canot read	Burundi
15	227490	15	rutana - urban	rutana - urban	0.22749	big problem	average	yes	vaginal	single	less than 1 hour	24 months and above	not a big problem	yes	2-4	23	less than 4	good	exposed	188-23	<=3	had ANC visit	no postnatal care	institution	skilled	15-24	2-4	male	no education	married	had occupation	urban	poor	<20	primary	can read	Burundi
15	227490	15	rutana - urban	rutana - urban	0.22749	big problem	average	yes	vaginal	single	less than 1 hour	24 months and above	not a big problem	yes	5+	37		poor	non exposed	188-23	>3			institution	skilled	35-49	5+	male	primary	married	had occupation	urban	rich	<20	primary	can read	Burundi
16	621951	16	mwaro - rural	mwaro - rural	0.621951	big problem	average	yes	vaginal	single	less than 1 hour	24 months and above	big problem	yes	2-4	38	ANC visit 4 and more	poor	non exposed	6-8	>3	had ANC visit	no postnatal care	institution	skilled	35-49	2-4	female	no education	married	had occupation	rural	poor	20-34	primary	canot read	Burundi
16	621951	16	mwaro - rural	mwaro - rural	0.621951	big problem	average	yes	vaginal	single	less than 1 hour	24 months and above	big problem	yes	2-4	28	ANC visit 4 and more	good	exposed	9-11	>3	had ANC visit	no postnatal care	institution	skilled	25-34	2-4	female	primary	married	had occupation	rural	middle	<20	primary	can read	Burundi
16	621951	16	mwaro - rural	mwaro - rural	0.621951	big problem	smaller than average	yes	vaginal	single	less than 1 hour	less than 24 months	big problem	yes	2-4	21	less than 4	poor	non exposed	6-8	<=3	had ANC visit	no postnatal care	institution	skilled	15-24	2-4	female	primary	married	had occupation	rural	middle	20-34	primary	canot read	Burundi
16	621951	16	mwaro - rural	mwaro - rural	0.621951	big problem	average	yes	vaginal	single	less than 1 hour		big problem	yes	2-4	21		poor	non exposed	12-17	<=3			institution	skilled	15-24	1	male	primary	married	had occupation	rural	middle	20-34	primary	canot read	Burundi
16	621951	16	mwaro - rural	mwaro - rural	0.621951	big problem	average	yes	vaginal	single	less than 1 hour	24 months and above	not a big problem	yes	2-4	30	ANC visit 4 and more	poor	non exposed	12-17	>3	had ANC visit	no postnatal care	institution	skilled	25-34	2-4	female	primary	married	had occupation	rural	middle	20-34	primary	can read	Burundi
16	621951	16	mwaro - rural	mwaro - rural	0.621951	big problem	average	yes	vaginal	single	less than 1 hour	less than 24 months	not a big problem	no	5+	33	less than 4	good	non exposed	188-23	>3	had ANC visit	had postnatal cate	institution	skilled	25-34	5+	female	primary	single	had occupation	rural	middle	20-34		can read	Burundi
16	621951	16	mwaro - rural	mwaro - rural	0.621951	not big problem	smaller than average	yes	vaginal	single	less than 1 hour		not a big problem	yes	1	24	ANC visit 4 and more	good	non exposed	12-17	<=3	had ANC visit	no postnatal care	institution	skilled	15-24	1	male	primary	married	had occupation	rural	middle	20-34	primary	can read	Burundi
16	621951	16	mwaro - rural	mwaro - rural	0.621951	not big problem	average	yes	caesarean	single	less than 1 hour	24 months and above	not a big problem	yes	2-4	35	ANC visit 4 and more	poor	non exposed	12-17	>3	had ANC visit	no postnatal care	institution	skilled	35-49	2-4	male	secondary	married	had occupation	rural	rich	20-34	primary	can read	Burundi
17	1310469	17	kirundo - rural	kirundo - rural	1.31047	big problem	smaller than average	yes	vaginal	single	less than 1 hour	24 months and above	not a big problem	yes	5+	34	ANC visit 4 and more	good	non exposed	12-17	>3	had ANC visit	no postnatal care	institution	skilled	25-34	5+	male	primary	married	had occupation	rural	poor	20-34	primary	can read	Burundi
17	1310469	17	kirundo - rural	kirundo - rural	1.31047	big problem	average	yes	vaginal	single	less than 1 hour	24 months and above	not a big problem	yes	2-4	25	ANC visit 4 and more	good	non exposed	12-17	>3	had ANC visit	had postnatal cate	home	skilled	25-34	2-4	female	no education	single	had occupation	rural	poor	<20	no education	canot read	Burundi
17	1310469	17	kirundo - rural	kirundo - rural	1.31047	not big problem	average	yes	vaginal	single	less than 1 hour	24 months and above	not a big problem	yes	2-4	26	ANC visit 4 and more	poor	exposed	188-23	>3	had ANC visit	no postnatal care	institution	skilled	25-34	2-4	male	no education	single	had occupation	rural	middle	<20	primary	canot read	Burundi
17	1310469	17	kirundo - rural	kirundo - rural	1.31047	big problem	average	yes	caesarean	single	more than 1 hour	24 months and above	not a big problem	yes	2-4	24	less than 4	good	exposed	188-23	>3	had ANC visit	no postnatal care	institution	skilled	15-24	2-4	female	primary	single	had occupation	rural	poor	<20		can read	Burundi
17	1310469	17	kirundo - rural	kirundo - rural	1.31047	not big problem	average	yes	vaginal	single	less than 1 hour	less than 24 months	not a big problem	yes	5+	31	less than 4	good	non exposed	188-23	>3	had ANC visit	no postnatal care	institution	skilled	25-34	5+	male	primary	married	had occupation	rural	rich	<20	primary	can read	Burundi
17	1310469	17	kirundo - rural	kirundo - rural	1.31047	not big problem	average	yes	vaginal	single	less than 1 hour	24 months and above	not a big problem	yes	5+	34	ANC visit 4 and more	good	non exposed	188-23	>3	had ANC visit	no postnatal care	institution	skilled	25-34	5+	female	primary	single	had occupation	rural	poor	<20	no education	can read	Burundi
17	1310469	17	kirundo - rural	kirundo - rural	1.31047	not big problem	average	yes	vaginal	single	less than 1 hour	24 months and above	not a big problem	yes	2-4	26	less than 4	good	non exposed	9-11	>3	had ANC visit	no postnatal care	institution	skilled	25-34	2-4	female	primary	married	had occupation	rural	poor	<20	no education	can read	Burundi
17	1310469	17	kirundo - rural	kirundo - rural	1.31047	big problem	average	yes	vaginal	single	less than 1 hour	24 months and above	not a big problem	yes	2-4	21	ANC visit 4 and more	poor	non exposed	188-23	>3	had ANC visit	no postnatal care	institution	skilled	15-24	2-4	female	no education	single	had occupation	rural	middle	<20	primary	canot read	Burundi
17	1310469	17	kirundo - rural	kirundo - rural	1.31047	big problem	average	yes	vaginal	single	less than 1 hour	less than 24 months	not a big problem	yes	2-4	26	less than 4	good	non exposed	188-23	>3	had ANC visit	no postnatal care	institution	skilled	25-34	2-4	female	primary	single	had occupation	rural	middle	20-34	primary	can read	Burundi
17	1310469	17	kirundo - rural	kirundo - rural	1.31047	not big problem	average	yes	vaginal	single	less than 1 hour	24 months and above	not a big problem	yes	5+	34	less than 4	good	non exposed	12-17	<=3	had ANC visit	no postnatal care	institution	skilled	25-34	5+	male	primary	single	had occupation	rural	poor	<20	no education	can read	Burundi
18	1337970	18	kayanza - rural	kayanza - rural	1.33797	not big problem	average	no	vaginal	single	less than 1 hour	24 months and above	not a big problem	yes	5+	40	less than 4	poor	non exposed	12-17	>3	had ANC visit	no postnatal care	institution	skilled	35-49	5+	male	no education	married	had occupation	rural	rich	20-34	no education	can read	Burundi
18	1337970	18	kayanza - rural	kayanza - rural	1.33797	not big problem	average	yes	vaginal	single	less than 1 hour	24 months and above	not a big problem	yes	5+	29	less than 4	good	non exposed	6-8	>3	had ANC visit	no postnatal care	institution	skilled	25-34	5+	female	no education	married	had occupation	rural	middle	20-34	no education	canot read	Burundi
18	1337970	18	kayanza - rural	kayanza - rural	1.33797	big problem	average	yes	vaginal	single	less than 1 hour	24 months and above	not a big problem	no	5+	31	ANC visit 4 and more	poor	non exposed	12-17	>3	had ANC visit	no postnatal care	institution	skilled	25-34	5+	female	no education	married	had occupation	rural	poor	<20	no education	canot read	Burundi
18	1337970	18	kayanza - rural	kayanza - rural	1.33797	big problem	average	yes	vaginal	single	less than 1 hour	24 months and above	not a big problem	yes	2-4	26	ANC visit 4 and more	good	non exposed	188-23	>3	had ANC visit	had postnatal cate	institution	skilled	25-34	2-4	female	primary	married	had occupation	rural	rich	20-34	no education	can read	Burundi
18	1337970	18	kayanza - rural	kayanza - rural	1.33797	big problem	average	yes	vaginal	single	less than 1 hour	24 months and above	big problem	yes	5+	30	less than 4	good	non exposed	12-17	>3	had ANC visit	no postnatal care	institution	skilled	25-34	5+	male	primary	married	had occupation	rural	rich	<20	primary	can read	Burundi
18	1337970	18	kayanza - rural	kayanza - rural	1.33797	not big problem	average	yes	vaginal	single	less than 1 hour	24 months and above	not a big problem	no	2-4	31	ANC visit 4 and more	good	non exposed	12-17	>3	had ANC visit	no postnatal care	institution	skilled	25-34	2-4	female	no education	married	had occupation	rural	poor	<20	primary	canot read	Burundi
18	1337970	18	kayanza - rural	kayanza - rural	1.33797	big problem	average	yes	vaginal	single	less than 1 hour	less than 24 months	big problem	yes	2-4	28	ANC visit 4 and more	good	non exposed	12-17	>3	had ANC visit	no postnatal care	institution	skilled	25-34	2-4	male	secondary	married	had occupation	rural	rich	20-34	secondary	can read	Burundi
19	245530	19	bubanza - urban	bubanza - urban	0.24553	big problem	average	yes	vaginal	single	less than 1 hour	24 months and above	big problem	yes	2-4	28	less than 4	good	non exposed	9-11	>3	had ANC visit	no postnatal care	institution	skilled	25-34	2-4	female	no education	married	had occupation	urban	poor	20-34	no education	can read	Burundi
19	245530	19	bubanza - urban	bubanza - urban	0.24553	big problem	average	yes	vaginal	single	more than 1 hour	24 months and above	big problem	no	5+	37	ANC visit 4 and more	poor	non exposed	9-11	>3	had ANC visit	no postnatal care	institution	not skilled	35-49	5+	female	primary	married	had occupation	urban	poor	20-34	no education	can read	Burundi
19	245530	19	bubanza - urban	bubanza - urban	0.24553	big problem	average	no	vaginal	single	more than 1 hour	24 months and above	big problem	yes	5+	40	less than 4	good	non exposed	12-17	>3	had ANC visit	no postnatal care	institution	skilled	35-49	5+	male	no education	single	had occupation	urban	poor	20-34	no education	can read	Burundi
19	245530	19	bubanza - urban	bubanza - urban	0.24553	big problem	average	yes	vaginal	single	less than 1 hour	24 months and above	big problem	yes	2-4	24	ANC visit 4 and more	good	non exposed	9-11	>3	had ANC visit	no postnatal care	institution	skilled	15-24	2-4	male	no education	married	had occupation	urban	rich	<20	primary	can read	Burundi
19	245530	19	bubanza - urban	bubanza - urban	0.24553	big problem	smaller than average	no	vaginal	single	less than 1 hour	24 months and above	big problem	yes	5+	35	less than 4	good	exposed	188-23	>3	had ANC visit	no postnatal care	institution	skilled	35-49	5+	female	primary	married	had occupation	urban	middle	20-34	no education	can read	Burundi
19	245530	19	bubanza - urban	bubanza - urban	0.24553	big problem	average	yes	vaginal	multiple		less than 24 months	big problem	yes	5+	27	less than 4	good	non exposed	9-11	>3	had ANC visit	no postnatal care	home	not skilled	25-34	5+	male	primary	single	had occupation	urban	poor	<20	no education	can read	Burundi
19	245530	19	bubanza - urban	bubanza - urban	0.24553	big problem	smaller than average	yes	vaginal	multiple		less than 24 months	big problem	yes	5+	27		good	non exposed	9-11	>3			home	not skilled	25-34	5+	male	primary	single	had occupation	urban	poor	<20	no education	can read	Burundi
19	245530	19	bubanza - urban	bubanza - urban	0.24553	big problem	smaller than average	yes	vaginal	single	less than 1 hour	24 months and above	big problem	no	2-4	25	less than 4	poor	non exposed	9-11	>3	had ANC visit	no postnatal care	institution	skilled	25-34	2-4	female	no education	married	had occupation	urban	poor	20-34	primary	canot read	Burundi
19	245530	19	bubanza - urban	bubanza - urban	0.24553	big problem	average	yes	vaginal	single	less than 1 hour	less than 24 months	big problem	yes	2-4	25	ANC visit 4 and more	poor	non exposed	6-8	>3	had ANC visit	no postnatal care	home	not skilled	25-34	2-4	female	secondary	single	had occupation	urban	middle	20-34	secondary	can read	Burundi
19	245530	19	bubanza - urban	bubanza - urban	0.24553	big problem	smaller than average	yes	vaginal	single	less than 1 hour	24 months and above	big problem	yes	5+	33	less than 4	good	non exposed	12-17	>3	had ANC visit	no postnatal care	institution	skilled	25-34	5+	female	no education	single	had occupation	urban	rich	20-34		can read	Burundi
19	245530	19	bubanza - urban	bubanza - urban	0.24553	big problem	smaller than average	yes	vaginal	single	less than 1 hour	24 months and above	big problem	yes	2-4	26	ANC visit 4 and more	good	non exposed	12-17	>3	had ANC visit	no postnatal care	home	not skilled	25-34	2-4	female	primary	single	had occupation	urban	rich	<20	no education	can read	Burundi
19	245530	19	bubanza - urban	bubanza - urban	0.24553	big problem	average	yes	vaginal	single	less than 1 hour	24 months and above	big problem	no	5+	35	ANC visit 4 and more	good	exposed	12-17	>3	had ANC visit	no postnatal care	institution	skilled	35-49	5+	male	primary	married	had occupation	urban	rich	20-34	primary	can read	Burundi
20	1454208	20	ngozi - rural	ngozi - rural	1.45421	big problem	smaller than average	yes	vaginal	single	less than 1 hour	24 months and above	not a big problem	yes	2-4	28	ANC visit 4 and more	good	non exposed	12-17	>3	had ANC visit	no postnatal care	institution	skilled	25-34	2-4	male	primary	married	had occupation	rural	poor	<20	no education	can read	Burundi
20	1454208	20	ngozi - rural	ngozi - rural	1.45421	not big problem	average	yes	vaginal	single	less than 1 hour		not a big problem	yes	1	20	ANC visit 4 and more	good	exposed	9-11	<=3	had ANC visit	had postnatal cate	institution	skilled	15-24	1	female	no education	married	had occupation	rural	poor	<20	no education	canot read	Burundi
20	1454208	20	ngozi - rural	ngozi - rural	1.45421	not big problem	smaller than average	yes	vaginal	single	less than 1 hour	24 months and above	not a big problem	yes	5+	32	ANC visit 4 and more	good	non exposed	12-17	>3	had ANC visit	no postnatal care	institution	skilled	25-34	5+	male	no education	married	had occupation	rural	rich	<20	no education	can read	Burundi
20	1454208	20	ngozi - rural	ngozi - rural	1.45421	big problem	average	yes	vaginal	single	less than 1 hour	24 months and above	not a big problem	yes	2-4	28	ANC visit 4 and more	good	exposed	12-17	>3	had ANC visit	no postnatal care	institution	skilled	25-34	2-4	male	primary	married	had occupation	rural	middle	20-34	no education	can read	Burundi
20	1454208	20	ngozi - rural	ngozi - rural	1.45421	big problem	average	no	vaginal	single	less than 1 hour	24 months and above	not a big problem	yes	5+	38	ANC visit 4 and more	good	non exposed	6-8	>3	had ANC visit	no postnatal care	institution	skilled	35-49	5+	male	no education	single	had occupation	rural	poor	20-34		canot read	Burundi
20	1454208	20	ngozi - rural	ngozi - rural	1.45421	big problem	average	yes	vaginal	single	less than 1 hour	24 months and above	not a big problem	yes	2-4	26	ANC visit 4 and more	good	non exposed	188-23	<=3	had ANC visit	no postnatal care	institution	skilled	25-34	2-4	male	primary	married	had occupation	rural	poor	20-34	primary	can read	Burundi
20	1454208	20	ngozi - rural	ngozi - rural	1.45421	not big problem	average	yes	vaginal	single	less than 1 hour	24 months and above	not a big problem	yes	2-4	25	ANC visit 4 and more	good	non exposed	188-23	>3	had ANC visit	no postnatal care	institution	skilled	25-34	2-4	male	primary	married	had occupation	rural	rich	<20	no education	can read	Burundi
20	1454208	20	ngozi - rural	ngozi - rural	1.45421	big problem	average	yes	vaginal	single	less than 1 hour	24 months and above	not a big problem	yes	2-4	38	ANC visit 4 and more	good	non exposed	12-17	>3	had ANC visit	no postnatal care	home	not skilled	35-49	2-4	female	primary	married	had occupation	rural	poor	20-34	primary	can read	Burundi
20	1454208	20	ngozi - rural	ngozi - rural	1.45421	big problem	average	yes	vaginal	single	less than 1 hour	24 months and above	not a big problem	yes	2-4	26	ANC visit 4 and more	poor	non exposed	6-8	>3	had ANC visit	no postnatal care	institution	skilled	25-34	2-4	female	no education	married	had occupation	rural	poor	20-34	no education	canot read	Burundi
21	1135578	21	kayanza - rural	kayanza - rural	1.13558	big problem	average	yes	vaginal	single	less than 1 hour	24 months and above	big problem	yes	2-4	30	ANC visit 4 and more	poor	non exposed	12-17	>3	had ANC visit	no postnatal care	home	not skilled	25-34	2-4	female	no education	single	had occupation	rural	poor	<20		canot read	Burundi
21	1135578	21	kayanza - rural	kayanza - rural	1.13558	big problem	average	yes	vaginal	single	less than 1 hour	24 months and above	big problem	no	2-4	30	less than 4	poor	non exposed	12-17	>3	had ANC visit	no postnatal care	institution	skilled	25-34	2-4	female	no education	married	had occupation	rural	poor	20-34	no education	can read	Burundi
21	1135578	21	kayanza - rural	kayanza - rural	1.13558	big problem	average	yes	vaginal	single	less than 1 hour	24 months and above	big problem	yes	2-4	28	less than 4	good	exposed	9-11	<=3	had ANC visit	no postnatal care	institution	not skilled	25-34	2-4	female	secondary	married	had occupation	rural	rich	20-34	secondary	can read	Burundi
21	1135578	21	kayanza - rural	kayanza - rural	1.13558	big problem	smaller than average	yes	vaginal	single	more than 1 hour	24 months and above	big problem	yes	2-4	32	ANC visit 4 and more	poor	non exposed	12-17	<=3	had ANC visit	no postnatal care	institution	not skilled	25-34	2-4	male	primary	married	had occupation	rural	poor	20-34	primary	can read	Burundi
21	1135578	21	kayanza - rural	kayanza - rural	1.13558	big problem	average	yes	vaginal	single	less than 1 hour		not a big problem	yes	1	20	less than 4	good	non exposed	6-8	>3	had ANC visit	no postnatal care	institution	skilled	15-24	1	female	no education	single	had occupation	rural	poor	20-34		canot read	Burundi
21	1135578	21	kayanza - rural	kayanza - rural	1.13558	big problem	average	yes	vaginal	single	less than 1 hour	24 months and above	big problem	yes	5+	34	ANC visit 4 and more	good	non exposed	6-8	>3	had ANC visit	no postnatal care	institution	skilled	25-34	5+	male	no education	married	had occupation	rural	poor	20-34	primary	can read	Burundi
21	1135578	21	kayanza - rural	kayanza - rural	1.13558	big problem	smaller than average	yes	vaginal	single	less than 1 hour	24 months and above	big problem	yes	2-4	30	less than 4	good	non exposed	12-17	>3	had ANC visit	no postnatal care	institution	skilled	25-34	2-4	male	primary	married	had occupation	rural	middle	20-34	primary	can read	Burundi
21	1135578	21	kayanza - rural	kayanza - rural	1.13558	big problem	average	yes	vaginal	single	less than 1 hour	24 months and above	big problem	yes	2-4	34	ANC visit 4 and more	good	non exposed	12-17	>3	had ANC visit	no postnatal care	institution	skilled	25-34	2-4	female	no education	married	had occupation	rural	middle	20-34	primary	canot read	Burundi
22	1124767	22	ngozi - urban	ngozi - urban	1.12477	not big problem	average	yes	caesarean	single	less than 1 hour	24 months and above	not a big problem	yes	5+	32	ANC visit 4 and more	good	non exposed	9-11	>3	had ANC visit	no postnatal care	institution	skilled	25-34	5+	male	primary	married	had occupation	urban	rich	<20	primary	can read	Burundi
22	1124767	22	ngozi - urban	ngozi - urban	1.12477	not big problem	average	yes	vaginal	single	less than 1 hour	24 months and above	not a big problem	yes	2-4	35	ANC visit 4 and more	good	exposed	12-17	>3	had ANC visit	no postnatal care	institution	skilled	35-49	2-4	female	primary	married	had occupation	urban	rich	20-34	primary	can read	Burundi
22	1124767	22	ngozi - urban	ngozi - urban	1.12477	not big problem	average	yes	vaginal	single	less than 1 hour		not a big problem	yes	1	26	less than 4	good	exposed	9-11	<=3	had ANC visit	no postnatal care	institution	skilled	25-34	1	male	secondary	married	on occupation	urban	rich	20-34	higher	can read	Burundi
22	1124767	22	ngozi - urban	ngozi - urban	1.12477	not big problem	average	yes	vaginal	single	less than 1 hour		not a big problem	yes	1	25	ANC visit 4 and more	good	exposed	12-17	<=3	had ANC visit	no postnatal care	institution	skilled	25-34	1	male	primary	single	had occupation	urban	rich	20-34	no education	can read	Burundi
22	1124767	22	ngozi - urban	ngozi - urban	1.12477	not big problem	smaller than average	yes	vaginal	single	less than 1 hour	24 months and above	not a big problem	yes	2-4	30	less than 4	good	non exposed	188-23	>3	had ANC visit	no postnatal care	institution	skilled	25-34	2-4	female	primary	married	had occupation	urban	rich	20-34	primary	can read	Burundi
23	398563	23	karusi - urban	karusi - urban	0.398563	not big problem	average	yes	vaginal	single	less than 1 hour	24 months and above	not a big problem	yes	2-4	25	ANC visit 4 and more	poor	non exposed	6-8	>3	had ANC visit	no postnatal care	institution	skilled	25-34	2-4	female	primary	married	had occupation	urban	rich	<20	primary	can read	Burundi
23	398563	23	karusi - urban	karusi - urban	0.398563	not big problem	average	yes	caesarean	single	less than 1 hour	less than 24 months	not a big problem	yes	2-4	32	less than 4	good	exposed	188-23	>3	had ANC visit	no postnatal care	institution	skilled	25-34	2-4	female	secondary	single	had occupation	urban	rich	20-34	primary	can read	Burundi
23	398563	23	karusi - urban	karusi - urban	0.398563	not big problem	average	yes	vaginal	single	less than 1 hour	less than 24 months	not a big problem	no	2-4	34	less than 4	good	exposed	188-23	>3	had ANC visit	no postnatal care	institution	skilled	25-34	2-4	male	secondary	married	had occupation	urban	rich	20-34	secondary	can read	Burundi
23	398563	23	karusi - urban	karusi - urban	0.398563	not big problem	average	yes	vaginal	single	less than 1 hour		not a big problem	yes	1	32	ANC visit 4 and more	good	non exposed	9-11	>3	had ANC visit	no postnatal care	institution	skilled	25-34	1	male	higher	married	on occupation	urban	rich	20-34	secondary	can read	Burundi
23	398563	23	karusi - urban	karusi - urban	0.398563	big problem	smaller than average	yes	vaginal	single	less than 1 hour	24 months and above	not a big problem	yes	2-4	29	ANC visit 4 and more	poor	non exposed	6-8	>3	had ANC visit	no postnatal care	institution	skilled	25-34	2-4	male	secondary	married	had occupation	urban	rich	20-34	primary	can read	Burundi
23	398563	23	karusi - urban	karusi - urban	0.398563	not big problem	average	yes	vaginal	single	less than 1 hour	less than 24 months	not a big problem	yes	2-4	28	ANC visit 4 and more	poor	exposed	6-8	>3	had ANC visit	no postnatal care	institution	skilled	25-34	2-4	female	secondary	married	had occupation	urban	rich	20-34	primary	can read	Burundi
24	612912	24	cankuzo - rural	cankuzo - rural	0.612912	not big problem	average	yes	vaginal	single	less than 1 hour		not a big problem	yes	1	29	less than 4	good	non exposed	12-17	<=3	had ANC visit	no postnatal care	institution	skilled	25-34	1	female	primary	single	had occupation	rural	rich	20-34	secondary	can read	Burundi
24	612912	24	cankuzo - rural	cankuzo - rural	0.612912	big problem	average	yes	vaginal	single	less than 1 hour	less than 24 months	not a big problem	no	2-4	22	ANC visit 4 and more	good	non exposed	9-11	<=3	had ANC visit	no postnatal care	institution	skilled	15-24	2-4	male	primary	single	had occupation	rural	poor	<20	primary	can read	Burundi
24	612912	24	cankuzo - rural	cankuzo - rural	0.612912	big problem	average	yes	vaginal	single	less than 1 hour	24 months and above	not a big problem	yes	2-4	26	less than 4	good	non exposed	188-23	>3	had ANC visit	no postnatal care	institution	skilled	25-34	2-4	male	primary	single	had occupation	rural	middle	20-34	primary	can read	Burundi
24	612912	24	cankuzo - rural	cankuzo - rural	0.612912	big problem	smaller than average	yes	vaginal	single	less than 1 hour		not a big problem	yes	1	35	ANC visit 4 and more	good	non exposed	188-23	<=3	had ANC visit	no postnatal care	institution	skilled	35-49	1	female	primary	single	had occupation	rural	poor	20-34	primary	can read	Burundi
24	612912	24	cankuzo - rural	cankuzo - rural	0.612912	big problem	average	yes	vaginal	single	less than 1 hour	24 months and above	not a big problem	no	2-4	30	less than 4	good	non exposed	6-8	>3	had ANC visit	no postnatal care	home	not skilled	25-34	2-4	male	primary	married	on occupation	rural	poor	20-34	no education	canot read	Burundi
24	612912	24	cankuzo - rural	cankuzo - rural	0.612912	not big problem	average	yes	vaginal	single	less than 1 hour	24 months and above	not a big problem	no	2-4	31	ANC visit 4 and more	good	non exposed	188-23	>3	had ANC visit	no postnatal care	institution	skilled	25-34	2-4	female	primary	single	had occupation	rural	poor	20-34	no education	can read	Burundi
24	612912	24	cankuzo - rural	cankuzo - rural	0.612912	big problem	average	yes	vaginal	single	less than 1 hour	24 months and above	not a big problem	yes	5+	37	ANC visit 4 and more	good	exposed	12-17	>3	had ANC visit	no postnatal care	institution	skilled	35-49	5+	female	primary	married	had occupation	rural	poor	20-34	no education	can read	Burundi
24	612912	24	cankuzo - rural	cankuzo - rural	0.612912	not big problem	average	yes	vaginal	single	less than 1 hour	24 months and above	not a big problem	yes	5+	35	less than 4	good	non exposed	12-17	>3	had ANC visit	no postnatal care	institution	skilled	35-49	5+	male	primary	married	had occupation	rural	middle	<20	primary	can read	Burundi
24	612912	24	cankuzo - rural	cankuzo - rural	0.612912	big problem	average	yes	vaginal	single	less than 1 hour	24 months and above	not a big problem	no	2-4	26	less than 4	good	non exposed	12-17	>3	had ANC visit	no postnatal care	institution	skilled	25-34	2-4	male	primary	married	had occupation	rural	poor	20-34	primary	can read	Burundi
25	1186837	25	muyinga - rural	muyinga - rural	1.18684	not big problem	average	yes	vaginal	single	less than 1 hour	24 months and above	not a big problem	yes	2-4	23	less than 4	good	non exposed	188-23	>3	had ANC visit	no postnatal care	institution	skilled	15-24	2-4	female	primary	single	had occupation	rural	poor	<20	secondary	can read	Burundi
25	1186837	25	muyinga - rural	muyinga - rural	1.18684	big problem	average	yes	vaginal	single	less than 1 hour	24 months and above	big problem	no	5+	32	less than 4	good	non exposed	188-23	>3	had ANC visit	no postnatal care	institution	skilled	25-34	5+	female	no education	single	had occupation	rural	poor	<20		canot read	Burundi
25	1186837	25	muyinga - rural	muyinga - rural	1.18684	not big problem	average	yes	vaginal	single	less than 1 hour	24 months and above	not a big problem	yes	2-4	22	ANC visit 4 and more	good	non exposed	188-23	>3	had ANC visit	no postnatal care	institution	skilled	15-24	2-4	male	primary	single	had occupation	rural	poor	<20	primary	can read	Burundi
25	1186837	25	muyinga - rural	muyinga - rural	1.18684	big problem	average	yes	vaginal	single	less than 1 hour		not a big problem	yes	1	22	less than 4	good	non exposed	188-23	<=3	had ANC visit	no postnatal care	institution	skilled	15-24	1	male	no education	single	had occupation	rural	poor	20-34	no education	canot read	Burundi
25	1186837	25	muyinga - rural	muyinga - rural	1.18684	not big problem	average	yes	vaginal	single	less than 1 hour		not a big problem	yes	1	20	less than 4	poor	non exposed	12-17	<=3	had ANC visit	no postnatal care	institution	skilled	15-24	1	male	no education	single	had occupation	rural	poor	<20	no education	canot read	Burundi
25	1186837	25	muyinga - rural	muyinga - rural	1.18684	big problem	average	yes	vaginal	single	less than 1 hour	24 months and above	not a big problem	yes	5+	32	less than 4	poor	non exposed	6-8	>3	had ANC visit	no postnatal care	institution	skilled	25-34	5+	male	no education	married	had occupation	rural	poor	20-34	no education	can read	Burundi
26	616354	26	mwaro - rural	mwaro - rural	0.616354	big problem	average	yes	vaginal	single	less than 1 hour	24 months and above	big problem	yes	2-4	34	ANC visit 4 and more	poor	non exposed	188-23	>3	had ANC visit	no postnatal care	institution	skilled	25-34	2-4	male	secondary	married	had occupation	rural	rich	20-34	primary	can read	Burundi
26	616354	26	mwaro - rural	mwaro - rural	0.616354	big problem	average	yes	vaginal	single	less than 1 hour		big problem	yes	1	23	less than 4	poor	exposed	12-17	<=3	had ANC visit	no postnatal care	institution	skilled	15-24	1	female	no education	married	had occupation	rural	middle	20-34	primary	canot read	Burundi
26	616354	26	mwaro - rural	mwaro - rural	0.616354	not big problem	smaller than average	yes	vaginal	single	less than 1 hour	24 months and above	not a big problem	no	2-4	31	ANC visit 4 and more	good	non exposed	12-17	<=3	had ANC visit	had postnatal cate	home	not skilled	25-34	2-4	female	primary	married	had occupation	rural	rich	20-34	primary	can read	Burundi
26	616354	26	mwaro - rural	mwaro - rural	0.616354	big problem	average	no	vaginal	single	less than 1 hour	24 months and above	not a big problem	no	5+	35	ANC visit 4 and more	poor	non exposed	12-17	>3	had ANC visit	no postnatal care	home	not skilled	35-49	5+	male	primary	married	had occupation	rural	poor	20-34	primary	can read	Burundi
26	616354	26	mwaro - rural	mwaro - rural	0.616354	big problem	smaller than average	no	caesarean	single	more than 1 hour	less than 24 months	big problem	yes	5+	37	less than 4	good	non exposed	188-23	>3	had ANC visit	no postnatal care	institution	skilled	35-49	5+	female	primary	married	had occupation	rural	rich	20-34	secondary	can read	Burundi
26	616354	26	mwaro - rural	mwaro - rural	0.616354	big problem	average	yes	vaginal	single	more than 1 hour	24 months and above	big problem	no	2-4	29	less than 4	good	exposed	12-17	>3	had ANC visit	had postnatal cate	institution	not skilled	25-34	2-4	male	primary	married	had occupation	rural	poor	20-34	no education	can read	Burundi
27	222453	27	bujumbura rural - urban	bujumbura rural - urban	0.222453	big problem	average	yes	vaginal	single	less than 1 hour		not a big problem	yes	1	21	less than 4	good	exposed	12-17	>3	had ANC visit	no postnatal care	institution	skilled	15-24	1	female	primary	single	had occupation	urban	poor	20-34		canot read	Burundi
27	222453	27	bujumbura rural - urban	bujumbura rural - urban	0.222453	big problem	average	yes	vaginal	single	less than 1 hour	less than 24 months	big problem	yes	2-4	22	ANC visit 4 and more	good	non exposed	9-11	>3	had ANC visit	no postnatal care	institution	skilled	15-24	2-4	female	primary	single	on occupation	urban	rich	20-34	primary	can read	Burundi
27	222453	27	bujumbura rural - urban	bujumbura rural - urban	0.222453	big problem	average	yes	vaginal	single	less than 1 hour	24 months and above	not a big problem	yes	2-4	25	less than 4	good	non exposed	12-17	>3	had ANC visit	no postnatal care	institution	skilled	25-34	2-4	male	no education	married	had occupation	urban	rich	<20	primary	can read	Burundi
27	222453	27	bujumbura rural - urban	bujumbura rural - urban	0.222453	big problem	average	yes	vaginal	single	less than 1 hour	24 months and above	not a big problem	yes	2-4	20	less than 4	poor	exposed	6-8	<=3	had ANC visit	no postnatal care	institution	skilled	15-24	2-4	female	primary	single	had occupation	urban	poor	<20	primary	canot read	Burundi
27	222453	27	bujumbura rural - urban	bujumbura rural - urban	0.222453	big problem	average	yes	vaginal	single	less than 1 hour	24 months and above	big problem	yes	2-4	35	ANC visit 4 and more	good	non exposed	12-17	>3	had ANC visit	no postnatal care	institution	skilled	35-49	2-4	male	primary	married	had occupation	urban	poor	20-34	primary	canot read	Burundi
27	222453	27	bujumbura rural - urban	bujumbura rural - urban	0.222453	not big problem	average	yes	vaginal	single	less than 1 hour	24 months and above	not a big problem	no	2-4	30	ANC visit 4 and more	good	non exposed	9-11	>3	had ANC visit	no postnatal care	institution	skilled	25-34	2-4	male	primary	single	had occupation	urban	rich	20-34	primary	can read	Burundi
27	222453	27	bujumbura rural - urban	bujumbura rural - urban	0.222453	big problem	average	yes	vaginal	single	less than 1 hour	24 months and above	big problem	yes	2-4	21	ANC visit 4 and more	good	non exposed	9-11	>3	had ANC visit	no postnatal care	institution	skilled	15-24	2-4	male	primary	single	had occupation	urban	poor	<20	no education	can read	Burundi
28	918423	28	ruyigi - rural	ruyigi - rural	0.918423	not big problem	smaller than average	yes	vaginal	single	less than 1 hour		not a big problem	no	1	22	ANC visit 4 and more	poor	exposed	12-17	<=3	had ANC visit	no postnatal care	institution	skilled	15-24	1	female	primary	married	had occupation	rural	poor	20-34	primary	can read	Burundi
28	918423	28	ruyigi - rural	ruyigi - rural	0.918423	big problem	average	yes	vaginal	single	less than 1 hour	less than 24 months	not a big problem	yes	2-4	24	ANC visit 4 and more	good	non exposed	12-17	>3	had ANC visit	had postnatal cate	institution	skilled	15-24	2-4	female	primary	married	on occupation	rural	poor	20-34	primary	can read	Burundi
28	918423	28	ruyigi - rural	ruyigi - rural	0.918423	big problem	average	yes	vaginal	single	less than 1 hour	24 months and above	not a big problem	no	2-4	30	ANC visit 4 and more	good	exposed	9-11	>3	had ANC visit	no postnatal care	institution	skilled	25-34	2-4	female	no education	married	had occupation	rural	poor	20-34	primary	canot read	Burundi
28	918423	28	ruyigi - rural	ruyigi - rural	0.918423	big problem	average	yes	vaginal	single	less than 1 hour	24 months and above	not a big problem	yes	2-4	26	less than 4	good	non exposed	12-17	>3	had ANC visit	had postnatal cate	institution	skilled	25-34	2-4	female	no education	married	on occupation	rural	rich	<20	primary	canot read	Burundi
28	918423	28	ruyigi - rural	ruyigi - rural	0.918423	not big problem	smaller than average	yes	vaginal	single	less than 1 hour		not a big problem	no	1	19	ANC visit 4 and more	poor	non exposed	12-17	>3	had ANC visit	no postnatal care	institution	skilled	15-24	1	female	primary	single	on occupation	rural	poor	<20	primary	canot read	Burundi
28	918423	28	ruyigi - rural	ruyigi - rural	0.918423	big problem	average	yes	vaginal	single	less than 1 hour	less than 24 months	not a big problem	yes	2-4	25	less than 4	good	non exposed	12-17	>3	had ANC visit	had postnatal cate	institution	skilled	25-34	2-4	female	primary	married	on occupation	rural	poor	<20	primary	can read	Burundi
28	918423	28	ruyigi - rural	ruyigi - rural	0.918423	big problem	average	yes	vaginal	single	less than 1 hour	24 months and above	not a big problem	yes	2-4	25	less than 4	good	non exposed	9-11	>3	had ANC visit	had postnatal cate	institution	skilled	25-34	2-4	male	primary	married	on occupation	rural	middle	<20	primary	can read	Burundi
28	918423	28	ruyigi - rural	ruyigi - rural	0.918423	not big problem	smaller than average	yes	caesarean	single	less than 1 hour	24 months and above	not a big problem	no	2-4	30	ANC visit 4 and more	good	non exposed	12-17	>3	had ANC visit	no postnatal care	institution	skilled	25-34	2-4	female	primary	married	had occupation	rural	poor	20-34	primary	can read	Burundi
28	918423	28	ruyigi - rural	ruyigi - rural	0.918423	big problem	average	yes	vaginal	single	less than 1 hour	24 months and above	big problem	yes	5+	38	ANC visit 4 and more	good	non exposed	12-17	>3	had ANC visit	had postnatal cate	institution	skilled	35-49	5+	female	primary	married	on occupation	rural	poor	20-34	no education	can read	Burundi
28	918423	28	ruyigi - rural	ruyigi - rural	0.918423	not big problem	average	yes	vaginal	single	less than 1 hour	less than 24 months	not a big problem	yes	2-4	20	ANC visit 4 and more	good	non exposed	188-23	<=3	had ANC visit	no postnatal care	institution	skilled	15-24	2-4	female	primary	single	had occupation	rural	poor	<20	primary	canot read	Burundi
28	918423	28	ruyigi - rural	ruyigi - rural	0.918423	not big problem	average	yes	vaginal	single	less than 1 hour	24 months and above	not a big problem	no	5+	36	ANC visit 4 and more	good	non exposed	12-17	>3	had ANC visit	no postnatal care	institution	skilled	35-49	5+	male	primary	single	had occupation	rural	poor	<20		can read	Burundi
29	622484	29	muramvya - rural	muramvya - rural	0.622484	big problem	average	yes	vaginal	single	less than 1 hour	24 months and above	big problem	yes	2-4	32	less than 4	good	exposed	9-11	>3	had ANC visit	no postnatal care	institution	skilled	25-34	2-4	female	no education	married	had occupation	rural	poor	20-34	no education	can read	Burundi
29	622484	29	muramvya - rural	muramvya - rural	0.622484	big problem	average	yes	vaginal	single	less than 1 hour	less than 24 months	big problem	yes	2-4	25	ANC visit 4 and more	good	exposed	188-23	<=3	had ANC visit	no postnatal care	institution	skilled	25-34	2-4	male	no education	married	had occupation	rural	rich	20-34	primary	can read	Burundi
29	622484	29	muramvya - rural	muramvya - rural	0.622484	big problem	average	yes		single	less than 1 hour	24 months and above	big problem	no	2-4	23	ANC visit 4 and more	good	non exposed	6-8	>3	had ANC visit		institution	skilled	15-24	2-4	female	no education	married	had occupation	rural	middle	20-34	no education	can read	Burundi
29	622484	29	muramvya - rural	muramvya - rural	0.622484	big problem	average	no	vaginal	single	less than 1 hour	24 months and above	not a big problem	yes	5+	45	less than 4	good	exposed	12-17	>3	had ANC visit	no postnatal care	institution	skilled	35-49	5+	male	no education	married	had occupation	rural	middle	20-34	no education	canot read	Burundi
29	622484	29	muramvya - rural	muramvya - rural	0.622484	big problem	average	yes	vaginal	single	less than 1 hour	24 months and above	big problem	yes	2-4	30	ANC visit 4 and more	good	exposed	9-11	>3	had ANC visit	no postnatal care	home	not skilled	25-34	2-4	male	no education	married	had occupation	rural	rich	20-34	primary	can read	Burundi
29	622484	29	muramvya - rural	muramvya - rural	0.622484	big problem	smaller than average	yes	vaginal	single	less than 1 hour	24 months and above	big problem	yes	5+	28	ANC visit 4 and more	poor	non exposed	12-17	>3	had ANC visit	no postnatal care	institution	not skilled	25-34	5+	male	primary	married	had occupation	rural	rich	<20	primary	can read	Burundi
29	622484	29	muramvya - rural	muramvya - rural	0.622484	big problem	average	yes	vaginal	single	less than 1 hour	less than 24 months	big problem	no	2-4	33	less than 4	good	non exposed	6-8	>3	had ANC visit	no postnatal care	institution	not skilled	25-34	2-4	male	no education	married	had occupation	rural	middle	20-34	primary	canot read	Burundi
29	622484	29	muramvya - rural	muramvya - rural	0.622484	big problem	average	yes		single		24 months and above	big problem	yes	5+	34	less than 4	good	non exposed	188-23	>3	had ANC visit		institution	skilled	25-34	5+	female	no education	married	had occupation	rural	middle	20-34	no education	can read	Burundi
29	622484	29	muramvya - rural	muramvya - rural	0.622484	big problem	average	yes	vaginal	single	less than 1 hour		big problem	yes	1	26	ANC visit 4 and more	good	non exposed	188-23	<=3	had ANC visit	no postnatal care	institution	skilled	25-34	1	female	primary	married	had occupation	rural	rich	20-34	primary	can read	Burundi
29	622484	29	muramvya - rural	muramvya - rural	0.622484	big problem	average	yes	vaginal	single	less than 1 hour	24 months and above	big problem	yes	5+	42	ANC visit 4 and more	good	non exposed	188-23	>3	had ANC visit	no postnatal care	institution	not skilled	35-49	5+	female	primary	married	had occupation	rural	middle	20-34	no education	can read	Burundi
29	622484	29	muramvya - rural	muramvya - rural	0.622484	big problem	smaller than average	yes	vaginal	single	less than 1 hour	less than 24 months	big problem	yes	5+	35	ANC visit 4 and more	good	non exposed	12-17	>3	had ANC visit	no postnatal care	institution	skilled	35-49	5+	male	no education	married	had occupation	rural	middle	20-34	primary	can read	Burundi
30	1464322	30	bubanza - rural	bubanza - rural	1.46432	big problem	smaller than average	yes	vaginal	single	less than 1 hour	24 months and above	not a big problem	yes	2-4	28	less than 4	good	non exposed	12-17	>3	had ANC visit	no postnatal care	institution	skilled	25-34	2-4	male	no education	single	had occupation	rural	poor	20-34	no education	canot read	Burundi
30	1464322	30	bubanza - rural	bubanza - rural	1.46432	big problem	average	yes	vaginal	single	less than 1 hour		not a big problem	no	1	23	less than 4	good	non exposed	188-23	>3	had ANC visit	no postnatal care	institution	skilled	15-24	1	male	primary	married	had occupation	rural	middle	20-34	primary	can read	Burundi
30	1464322	30	bubanza - rural	bubanza - rural	1.46432	big problem	average	no	vaginal	single	less than 1 hour	24 months and above	not a big problem	yes	5+	42	less than 4	good	exposed	9-11	>3	had ANC visit	no postnatal care	institution	skilled	35-49	5+	male	primary	married	had occupation	rural	rich	<20	no education	can read	Burundi
30	1464322	30	bubanza - rural	bubanza - rural	1.46432	not big problem	average	yes	caesarean	single	more than 1 hour	less than 24 months	not a big problem	yes	5+	31	ANC visit 4 and more	good	exposed	9-11	>3	had ANC visit	no postnatal care	institution	skilled	25-34	5+	male	primary	married	had occupation	rural	rich	20-34	no education	can read	Burundi
30	1464322	30	bubanza - rural	bubanza - rural	1.46432	big problem	smaller than average	yes	vaginal	single	less than 1 hour	24 months and above	not a big problem	no	2-4	24	ANC visit 4 and more	good	non exposed	6-8	>3	had ANC visit	no postnatal care	institution	skilled	15-24	2-4	male	primary	single	had occupation	rural	middle	<20		canot read	Burundi
30	1464322	30	bubanza - rural	bubanza - rural	1.46432	not big problem	average	yes	vaginal	single	less than 1 hour	less than 24 months	not a big problem	yes	2-4	24	less than 4	good	non exposed	12-17	<=3	had ANC visit	no postnatal care	institution	skilled	15-24	2-4	male	secondary	married	had occupation	rural	rich	<20	primary	can read	Burundi
30	1464322	30	bubanza - rural	bubanza - rural	1.46432	big problem	average	yes	vaginal	single	less than 1 hour	24 months and above	big problem	yes	2-4	23	ANC visit 4 and more	poor	non exposed	12-17	>3	had ANC visit	no postnatal care	institution	skilled	15-24	2-4	female	primary	married	had occupation	rural	rich	<20	secondary	can read	Burundi
30	1464322	30	bubanza - rural	bubanza - rural	1.46432	big problem	average	yes	vaginal	single	less than 1 hour	less than 24 months	not a big problem	no	2-4	30	ANC visit 4 and more	good	non exposed	12-17	>3	had ANC visit	no postnatal care	institution	not skilled	25-34	2-4	male	no education	married	had occupation	rural	poor	20-34	primary	can read	Burundi
30	1464322	30	bubanza - rural	bubanza - rural	1.46432	not big problem	average	yes	vaginal	single	less than 1 hour	24 months and above	not a big problem	yes	2-4	29	less than 4	good	non exposed	9-11	>3	had ANC visit	no postnatal care	institution	skilled	25-34	2-4	male	primary	single	had occupation	rural	middle	20-34		can read	Burundi
31	869343	31	bujumbura mairie - urban	bujumbura mairie - urban	0.869343	not big problem	average	yes	vaginal	single	less than 1 hour	24 months and above	not a big problem	no	5+	28		poor	non exposed	12-17	>3			institution	skilled	25-34	2-4	male	secondary	married	had occupation	urban	rich	<20	secondary	can read	Burundi
31	869343	31	bujumbura mairie - urban	bujumbura mairie - urban	0.869343	big problem	smaller than average	yes	vaginal	single	less than 1 hour	24 months and above	not a big problem	yes	5+	39	ANC visit 4 and more	good	exposed	188-23	<=3	had ANC visit	had postnatal cate	institution	skilled	35-49	5+	female	no education	single	had occupation	urban	rich	<20	primary	canot read	Burundi
31	869343	31	bujumbura mairie - urban	bujumbura mairie - urban	0.869343	big problem	average	yes	vaginal	single	less than 1 hour	24 months and above	not a big problem	yes	2-4	24	less than 4	good	non exposed	12-17	>3	had ANC visit	no postnatal care	institution	skilled	15-24	2-4	female	secondary	married	had occupation	urban	rich	20-34	no education	can read	Burundi
31	869343	31	bujumbura mairie - urban	bujumbura mairie - urban	0.869343	not big problem	average	yes	vaginal	single	less than 1 hour	24 months and above	not a big problem	no	2-4	30	less than 4	good	non exposed	9-11	>3	had ANC visit	no postnatal care	institution	skilled	25-34	2-4	male	secondary	married	had occupation	urban	rich	20-34	higher	can read	Burundi
31	869343	31	bujumbura mairie - urban	bujumbura mairie - urban	0.869343	big problem	average	yes	vaginal	single	less than 1 hour	24 months and above	not a big problem	yes	2-4	23	less than 4	good	exposed	9-11	>3	had ANC visit	no postnatal care	institution	skilled	15-24	2-4	female	secondary	single	had occupation	urban	rich	<20	primary	can read	Burundi
32	829876	32	makamba - rural	makamba - rural	0.829876	big problem	average	yes	vaginal	single	less than 1 hour	less than 24 months	big problem	no	5+	31	ANC visit 4 and more	good	non exposed	12-17	>3	had ANC visit	no postnatal care	institution	skilled	25-34	5+	male	no education	single	had occupation	rural	rich	<20	primary	can read	Burundi
32	829876	32	makamba - rural	makamba - rural	0.829876	big problem	average	yes	vaginal	single	less than 1 hour	24 months and above	big problem	no	5+	33	ANC visit 4 and more	good	exposed	12-17	>3	had ANC visit	no postnatal care	institution	skilled	25-34	5+	male	primary	single	had occupation	rural	poor	20-34		can read	Burundi
32	829876	32	makamba - rural	makamba - rural	0.829876	big problem	average	yes	vaginal	single	less than 1 hour	24 months and above	big problem	no	5+	36	ANC visit 4 and more	good	non exposed	188-23	>3	had ANC visit	no postnatal care	institution	skilled	35-49	5+	male	no education	married	had occupation	rural	middle	20-34	primary	canot read	Burundi
32	829876	32	makamba - rural	makamba - rural	0.829876	big problem	average	no	vaginal	single	less than 1 hour	24 months and above	not a big problem	no	5+	40	ANC visit 4 and more	good	exposed	188-23	>3	had ANC visit	no postnatal care	institution	skilled	35-49	5+	male	primary	married	had occupation	rural	middle	20-34	primary	can read	Burundi
32	829876	32	makamba - rural	makamba - rural	0.829876	big problem	smaller than average	yes	vaginal	single	less than 1 hour	24 months and above	big problem	yes	2-4	26	ANC visit 4 and more	good	exposed	9-11	>3	had ANC visit	no postnatal care	institution	not skilled	25-34	2-4	male	primary	married	had occupation	rural	rich	<20	no education	can read	Burundi
32	829876	32	makamba - rural	makamba - rural	0.829876	not big problem	average	yes	caesarean	single	more than 1 hour		not a big problem	no	1	23	ANC visit 4 and more	good	exposed	188-23	<=3	had ANC visit	no postnatal care	institution	skilled	15-24	1	female	primary	married	had occupation	rural	rich	20-34	primary	can read	Burundi
32	829876	32	makamba - rural	makamba - rural	0.829876	big problem	average	yes	vaginal	single	less than 1 hour	24 months and above	big problem	yes	5+	37	ANC visit 4 and more	good	non exposed	12-17	>3	had ANC visit	no postnatal care	institution	skilled	35-49	5+	male	no education	married	had occupation	rural	middle	20-34	primary	canot read	Burundi
32	829876	32	makamba - rural	makamba - rural	0.829876	big problem	average	yes	vaginal	single	less than 1 hour	24 months and above	big problem	no	5+	30	ANC visit 4 and more	good	exposed	188-23	>3	had ANC visit	no postnatal care	institution	skilled	25-34	5+	male	no education	married	had occupation	rural	rich	<20	primary	can read	Burundi
32	829876	32	makamba - rural	makamba - rural	0.829876	big problem	average	yes	vaginal	single	less than 1 hour		big problem	yes	1	25	ANC visit 4 and more	good	exposed	9-11	<=3	had ANC visit	no postnatal care	institution	skilled	25-34	1	male	primary	married	had occupation	rural	poor	20-34	primary	can read	Burundi
33	1491221	33	gitega - rural	gitega - rural	1.49122	big problem	average	yes	caesarean	single	less than 1 hour	24 months and above	not a big problem	no	5+	35	ANC visit 4 and more	good	non exposed	6-8	>3	had ANC visit	no postnatal care	institution	skilled	35-49	5+	male	no education	married	had occupation	rural	rich	<20	primary	canot read	Burundi
33	1491221	33	gitega - rural	gitega - rural	1.49122	not big problem	average	yes	vaginal	single	less than 1 hour		not a big problem	yes	1	27	ANC visit 4 and more	poor	exposed	9-11	<=3	had ANC visit	had postnatal cate	institution	skilled	25-34	1	male	primary	married	had occupation	rural	middle	20-34	primary	can read	Burundi
33	1491221	33	gitega - rural	gitega - rural	1.49122	not big problem	average	yes	vaginal	single	less than 1 hour	24 months and above	not a big problem	yes	5+	37	less than 4	good	non exposed	188-23	>3	had ANC visit	no postnatal care	institution	skilled	35-49	5+	male	primary	married	had occupation	rural	middle	20-34	no education	can read	Burundi
33	1491221	33	gitega - rural	gitega - rural	1.49122	not big problem	average	yes	vaginal	single	less than 1 hour	24 months and above	not a big problem	yes	2-4	27	less than 4	good	non exposed	12-17	>3	had ANC visit	no postnatal care	institution	skilled	25-34	2-4	male	primary	married	had occupation	rural	rich	20-34	primary	can read	Burundi
33	1491221	33	gitega - rural	gitega - rural	1.49122	big problem	average	yes	vaginal	single	less than 1 hour	24 months and above	not a big problem	yes	2-4	25	ANC visit 4 and more	good	non exposed	6-8	>3	had ANC visit	no postnatal care	institution	skilled	25-34	2-4	male	primary	married	had occupation	rural	middle	20-34	primary	can read	Burundi
34	1354469	34	muyinga - rural	muyinga - rural	1.35447	big problem	average	yes	vaginal	single	less than 1 hour	24 months and above	not a big problem	yes	5+	39	less than 4	good	non exposed	188-23	>3	had ANC visit	no postnatal care	institution	skilled	35-49	5+	female	no education	married	had occupation	rural	poor	<20	primary	canot read	Burundi
34	1354469	34	muyinga - rural	muyinga - rural	1.35447	big problem	average	yes	vaginal	single	less than 1 hour	24 months and above	big problem	yes	2-4	24	less than 4	good	non exposed	9-11	>3	had ANC visit	no postnatal care	institution	skilled	15-24	2-4	male	primary	married	on occupation	rural	middle	<20	primary	can read	Burundi
34	1354469	34	muyinga - rural	muyinga - rural	1.35447	big problem	average	yes	vaginal	single	more than 1 hour	less than 24 months	big problem	yes	2-4	23	ANC visit 4 and more	good	non exposed	6-8	>3	had ANC visit	no postnatal care	institution	skilled	15-24	2-4	female	primary	married	on occupation	rural	poor	<20	no education	canot read	Burundi
34	1354469	34	muyinga - rural	muyinga - rural	1.35447	not big problem	average	yes	vaginal	single	less than 1 hour	24 months and above	not a big problem	yes	2-4	27	ANC visit 4 and more	good	non exposed	9-11	>3	had ANC visit	no postnatal care	institution	skilled	25-34	2-4	female	no education	married	had occupation	rural	rich	20-34	no education	canot read	Burundi
34	1354469	34	muyinga - rural	muyinga - rural	1.35447	big problem	average	yes	vaginal	single	less than 1 hour	24 months and above	not a big problem	yes	2-4	25	less than 4	good	non exposed	6-8	>3	had ANC visit	no postnatal care	institution	skilled	25-34	2-4	male	primary	married	on occupation	rural	poor	<20	primary	can read	Burundi
34	1354469	34	muyinga - rural	muyinga - rural	1.35447	big problem	average	yes	vaginal	single	less than 1 hour	24 months and above	not a big problem	no	5+	37	less than 4	good	non exposed	12-17	>3	had ANC visit	no postnatal care	institution	skilled	35-49	5+	male	primary	married	on occupation	rural	middle	20-34	primary	can read	Burundi
34	1354469	34	muyinga - rural	muyinga - rural	1.35447	big problem	average	yes	vaginal	single	more than 1 hour	24 months and above	not a big problem	no	5+	34	less than 4	good	non exposed	12-17	>3	had ANC visit	no postnatal care	institution	skilled	25-34	5+	male	primary	married	on occupation	rural	poor	20-34	no education	can read	Burundi
35	1266038	35	muramvya - rural	muramvya - rural	1.26604	not big problem	average	yes	vaginal	single	less than 1 hour	24 months and above	not a big problem	yes	2-4	32	ANC visit 4 and more	good	non exposed	12-17	<=3	had ANC visit	no postnatal care	institution	skilled	25-34	2-4	male	secondary	married	had occupation	rural	rich	20-34	secondary	can read	Burundi
35	1266038	35	muramvya - rural	muramvya - rural	1.26604	big problem	average	yes	vaginal	single	less than 1 hour		big problem	no	1	37	ANC visit 4 and more	good	non exposed	6-8	<=3	had ANC visit	no postnatal care	institution	skilled	35-49	1	female	secondary	married	had occupation	rural	rich	35-49	primary	can read	Burundi
35	1266038	35	muramvya - rural	muramvya - rural	1.26604	not big problem	smaller than average	yes	vaginal	single	less than 1 hour	24 months and above	not a big problem	no	2-4	30	ANC visit 4 and more	poor	non exposed	188-23	>3	had ANC visit	no postnatal care	institution	skilled	25-34	2-4	female	primary	married	had occupation	rural	middle	20-34	secondary	can read	Burundi
35	1266038	35	muramvya - rural	muramvya - rural	1.26604	not big problem	average	yes	vaginal	single	less than 1 hour	less than 24 months	not a big problem	no	5+	34	less than 4	good	non exposed	188-23	>3	had ANC visit	no postnatal care	home	not skilled	25-34	5+	male	primary	married	had occupation	rural	middle	<20	primary	can read	Burundi
35	1266038	35	muramvya - rural	muramvya - rural	1.26604	big problem	average	yes	vaginal	single	less than 1 hour		not a big problem	yes	1	23	ANC visit 4 and more	good	non exposed	9-11	<=3	had ANC visit	no postnatal care	institution	skilled	15-24	1	female	primary	married	had occupation	rural	poor	20-34	primary	can read	Burundi
35	1266038	35	muramvya - rural	muramvya - rural	1.26604	not big problem	average	yes	caesarean	single	more than 1 hour	24 months and above	not a big problem	no	2-4	32	ANC visit 4 and more	good	non exposed	12-17	>3	had ANC visit	no postnatal care	institution	skilled	25-34	2-4	female	no education	married	had occupation	rural	rich	20-34	secondary	can read	Burundi
35	1266038	35	muramvya - rural	muramvya - rural	1.26604	big problem	average	yes	vaginal	single	less than 1 hour	24 months and above	big problem	yes	2-4	29	less than 4	good	non exposed	12-17	>3	had ANC visit	no postnatal care	institution	skilled	25-34	2-4	male	primary	married	had occupation	rural	middle	20-34	primary	can read	Burundi
35	1266038	35	muramvya - rural	muramvya - rural	1.26604	big problem	smaller than average	yes		single	less than 1 hour	24 months and above	big problem	yes	2-4	42	ANC visit 4 and more	good	exposed	188-23	>3	had ANC visit		institution	skilled	35-49	2-4	male	primary	married	had occupation	rural	poor	20-34	no education	can read	Burundi
36	259882	36	bubanza - urban	bubanza - urban	0.259882	not big problem	average	yes	vaginal	single	less than 1 hour	24 months and above	not a big problem	no	2-4	30	ANC visit 4 and more	good	exposed	9-11	>3	had ANC visit	no postnatal care	institution	skilled	25-34	2-4	male	secondary	married	had occupation	urban	rich	20-34	secondary	can read	Burundi
36	259882	36	bubanza - urban	bubanza - urban	0.259882	not big problem	average	yes	vaginal	single	less than 1 hour	24 months and above	not a big problem	yes	5+	34	ANC visit 4 and more	good	exposed	188-23	>3	had ANC visit	no postnatal care	institution	skilled	25-34	5+	female	primary	married	on occupation	urban	rich	20-34	secondary	can read	Burundi
36	259882	36	bubanza - urban	bubanza - urban	0.259882	big problem	average	no	vaginal	single	less than 1 hour	24 months and above	not a big problem	no	5+	44	less than 4	good	non exposed	188-23	>3	No ANC visit	no postnatal care	institution	skilled	35-49	5+	female	no education	married	had occupation	urban	poor	20-34	no education	canot read	Burundi
36	259882	36	bubanza - urban	bubanza - urban	0.259882	big problem	smaller than average	yes	vaginal	single	less than 1 hour	24 months and above	not a big problem	yes	2-4	30	ANC visit 4 and more	poor	exposed	9-11	<=3	had ANC visit	no postnatal care	institution	skilled	25-34	2-4	female	primary	single	had occupation	urban	poor	20-34	primary	can read	Burundi
36	259882	36	bubanza - urban	bubanza - urban	0.259882	not big problem	average	yes	vaginal	single	less than 1 hour	less than 24 months	not a big problem	yes	2-4	27	less than 4	good	exposed	12-17	>3	had ANC visit	no postnatal care	institution	skilled	25-34	2-4	male	secondary	married	had occupation	urban	rich	<20	secondary	can read	Burundi
36	259882	36	bubanza - urban	bubanza - urban	0.259882	big problem	average	no	vaginal	single	less than 1 hour	less than 24 months	not a big problem	no	5+	43	less than 4	good	non exposed	188-23	>3	had ANC visit	no postnatal care	institution	skilled	35-49	5+	female	no education	married	on occupation	urban	rich	20-34	no education	canot read	Burundi
36	259882	36	bubanza - urban	bubanza - urban	0.259882	not big problem	average	yes	vaginal	single	less than 1 hour		not a big problem	no	1	34	less than 4	good	exposed	188-23	>3	had ANC visit	had postnatal cate	institution	skilled	25-34	1	female	higher	married	had occupation	urban	rich	20-34	higher	can read	Burundi
36	259882	36	bubanza - urban	bubanza - urban	0.259882	not big problem	average	yes	vaginal	single	less than 1 hour	less than 24 months	not a big problem	yes	2-4	30	ANC visit 4 and more	poor	exposed	6-8	>3	had ANC visit	no postnatal care	institution	skilled	25-34	2-4	male	secondary	married	had occupation	urban	rich	20-34	higher	can read	Burundi
36	259882	36	bubanza - urban	bubanza - urban	0.259882	big problem	average	yes	vaginal	single	less than 1 hour	24 months and above	not a big problem	no	2-4	26	ANC visit 4 and more	good	exposed	9-11	>3	had ANC visit	no postnatal care	institution	skilled	25-34	2-4	male	primary	married	on occupation	urban	rich	20-34	secondary	can read	Burundi
36	259882	36	bubanza - urban	bubanza - urban	0.259882	big problem	average	yes	vaginal	single	less than 1 hour	24 months and above	not a big problem	yes	2-4	27	ANC visit 4 and more	good	non exposed	12-17	>3	had ANC visit	no postnatal care	institution	skilled	25-34	2-4	female	primary	married	had occupation	urban	rich	20-34	primary	can read	Burundi
36	259882	36	bubanza - urban	bubanza - urban	0.259882	not big problem	average	yes	vaginal	single	less than 1 hour		not a big problem	yes	1	18	ANC visit 4 and more	good	non exposed	12-17	>3	had ANC visit	no postnatal care	institution	skilled	15-24	1	male	secondary	single	on occupation	urban	rich	<20	secondary	can read	Burundi
36	259882	36	bubanza - urban	bubanza - urban	0.259882	not big problem	average	no	vaginal	single	less than 1 hour	24 months and above	not a big problem	yes	5+	36	less than 4	good	non exposed	188-23	>3	had ANC visit	no postnatal care	institution	skilled	35-49	5+	male	primary	married	on occupation	urban	rich	20-34	primary	can read	Burundi
37	723740	37	cankuzo - rural	cankuzo - rural	0.72374	big problem	average	yes	vaginal	single	less than 1 hour	24 months and above	not a big problem	yes	2-4	27	less than 4	good	exposed	12-17	>3	had ANC visit	no postnatal care	institution	skilled	25-34	2-4	female	no education	married	had occupation	rural	middle	<20	no education	canot read	Burundi
37	723740	37	cankuzo - rural	cankuzo - rural	0.72374	big problem	average	yes	vaginal	single	less than 1 hour		not a big problem	yes	1	20	less than 4	good	non exposed	9-11	>3	had ANC visit	no postnatal care	institution	skilled	15-24	1	female	secondary	single	had occupation	rural	poor	<20		can read	Burundi
37	723740	37	cankuzo - rural	cankuzo - rural	0.72374	big problem	average	no	vaginal	single	less than 1 hour	24 months and above	not a big problem	yes	5+	43	less than 4	good	non exposed	188-23	>3	had ANC visit	no postnatal care	home	not skilled	35-49	5+	female	no education	married	had occupation	rural	poor	20-34	no education	canot read	Burundi
37	723740	37	cankuzo - rural	cankuzo - rural	0.72374	big problem	average	yes	vaginal	single	less than 1 hour		not a big problem	yes	1	22	less than 4	good	exposed	12-17	<=3	had ANC visit	no postnatal care	institution	skilled	15-24	1	female	primary	married	had occupation	rural	poor	20-34	secondary	can read	Burundi
37	723740	37	cankuzo - rural	cankuzo - rural	0.72374	not big problem	average	yes	vaginal	single	less than 1 hour	24 months and above	not a big problem	yes	5+	30	less than 4	poor	non exposed	6-8	>3	had ANC visit	had postnatal cate	home	not skilled	25-34	5+	female	no education	married	had occupation	rural	middle	20-34	no education	canot read	Burundi
37	723740	37	cankuzo - rural	cankuzo - rural	0.72374	not big problem	average	yes	vaginal	single	less than 1 hour	24 months and above	not a big problem	yes	2-4	23	less than 4	good	exposed	6-8	>3	had ANC visit	no postnatal care	institution	skilled	15-24	2-4	male	no education	single	had occupation	rural	poor	<20	primary	canot read	Burundi
37	723740	37	cankuzo - rural	cankuzo - rural	0.72374	big problem	average	yes	vaginal	single	less than 1 hour	24 months and above	big problem	yes	5+	30	ANC visit 4 and more	good	non exposed	12-17	>3	had ANC visit	no postnatal care	institution	skilled	25-34	5+	female	no education	single	had occupation	rural	poor	<20	no education	canot read	Burundi
37	723740	37	cankuzo - rural	cankuzo - rural	0.72374	big problem	average	yes	vaginal	single	more than 1 hour	24 months and above	big problem	yes	2-4	25	ANC visit 4 and more	good	non exposed	12-17	>3	had ANC visit	no postnatal care	institution	not skilled	25-34	2-4	male	no education	married	had occupation	rural	poor	20-34	no education	canot read	Burundi
37	723740	37	cankuzo - rural	cankuzo - rural	0.72374	not big problem	average	yes	vaginal	single	less than 1 hour	24 months and above	not a big problem	yes	2-4	28	ANC visit 4 and more	good	non exposed	9-11	>3	had ANC visit	had postnatal cate	institution	not skilled	25-34	2-4	female	primary	married	had occupation	rural	poor	20-34	no education	can read	Burundi
37	723740	37	cankuzo - rural	cankuzo - rural	0.72374	big problem	smaller than average	yes	vaginal	single	less than 1 hour		big problem	yes	1	19	less than 4	good	non exposed	12-17	<=3	had ANC visit	no postnatal care	institution	skilled	15-24	1	female	no education	single	had occupation	rural	poor	<20	primary	canot read	Burundi
37	723740	37	cankuzo - rural	cankuzo - rural	0.72374	big problem	average	yes	vaginal	single	less than 1 hour		not a big problem	yes	1	17	less than 4	good	non exposed	188-23	<=3	had ANC visit	no postnatal care	institution	skilled	15-24	1	male	primary	single	had occupation	rural	poor	<20	no education	can read	Burundi
38	355633	38	kayanza - urban	kayanza - urban	0.355633	big problem	average	no	vaginal	single	less than 1 hour	24 months and above	not a big problem	yes	5+	38	less than 4	good	exposed	12-17	>3	had ANC visit	no postnatal care	institution	skilled	35-49	5+	female	primary	married	had occupation	urban	rich	20-34	primary	can read	Burundi
38	355633	38	kayanza - urban	kayanza - urban	0.355633	not big problem	smaller than average	yes	caesarean	multiple	more than 1 hour		not a big problem	yes	2-4	22	less than 4	good	exposed	6-8	>3	had ANC visit	no postnatal care	institution	skilled	15-24	2-4	male	secondary	single	on occupation	urban	rich	20-34	primary	can read	Burundi
38	355633	38	kayanza - urban	kayanza - urban	0.355633	not big problem	smaller than average	yes	caesarean	multiple	more than 1 hour		not a big problem	yes	2-4	22		good	exposed	6-8	>3			institution	skilled	15-24	1	male	secondary	single	on occupation	urban	rich	20-34	primary	can read	Burundi
38	355633	38	kayanza - urban	kayanza - urban	0.355633	not big problem	average	no	vaginal	single	more than 1 hour	24 months and above	not a big problem	yes	2-4	29	less than 4	good	exposed	188-23	>3	had ANC visit	no postnatal care	institution	skilled	25-34	2-4	female	secondary	single	had occupation	urban	rich	<20		can read	Burundi
38	355633	38	kayanza - urban	kayanza - urban	0.355633	big problem	average	yes	vaginal	single	less than 1 hour	24 months and above	big problem	yes	2-4	25	ANC visit 4 and more	good	non exposed	6-8	>3	had ANC visit	no postnatal care	institution	skilled	25-34	2-4	male	secondary	married	had occupation	urban	rich	<20	primary	can read	Burundi
38	355633	38	kayanza - urban	kayanza - urban	0.355633	not big problem	smaller than average	yes	caesarean	single		less than 24 months	not a big problem	yes	2-4	30	ANC visit 4 and more	poor	non exposed	6-8	>3	had ANC visit	no postnatal care	institution	skilled	25-34	2-4	male	secondary	married	had occupation	urban	rich	20-34	secondary	can read	Burundi
38	355633	38	kayanza - urban	kayanza - urban	0.355633	big problem	smaller than average	yes	caesarean	single	more than 1 hour	24 months and above	not a big problem	no	5+	44	less than 4	good	non exposed	12-17	>3	had ANC visit	no postnatal care	institution	skilled	35-49	5+	male	primary	single	had occupation	urban	rich	20-34		can read	Burundi
39	406216	39	kayanza - urban	kayanza - urban	0.406216	big problem	average	yes	vaginal	single	more than 1 hour	24 months and above	not a big problem	yes	2-4	22	ANC visit 4 and more	good	non exposed	6-8	>3	had ANC visit	had postnatal cate	institution	not skilled	15-24	2-4	female	primary	married	had occupation	urban	rich	<20	primary	can read	Burundi
39	406216	39	kayanza - urban	kayanza - urban	0.406216	not big problem	average	yes	vaginal	single	less than 1 hour	24 months and above	not a big problem	no	2-4	28	less than 4	good	non exposed	6-8	>3	had ANC visit	no postnatal care	institution	skilled	25-34	2-4	female	no education	married	had occupation	urban	rich	20-34	primary	can read	Burundi
39	406216	39	kayanza - urban	kayanza - urban	0.406216	big problem	average	yes	vaginal	single	more than 1 hour	24 months and above	big problem	yes	5+	32	less than 4	good	non exposed	6-8	>3	had ANC visit	no postnatal care	institution	skilled	25-34	5+	male	no education	married	had occupation	urban	rich	<20	primary	canot read	Burundi
39	406216	39	kayanza - urban	kayanza - urban	0.406216	big problem	average	yes	caesarean	single	more than 1 hour	24 months and above	not a big problem	no	2-4	26	less than 4	good	non exposed	188-23	>3	had ANC visit	no postnatal care	institution	skilled	25-34	2-4	male	primary	married	had occupation	urban	poor	20-34	no education	can read	Burundi
39	406216	39	kayanza - urban	kayanza - urban	0.406216	not big problem	average	yes	vaginal	single	less than 1 hour	24 months and above	not a big problem	yes	2-4	36	ANC visit 4 and more	good	exposed	188-23	>3	had ANC visit	no postnatal care	institution	skilled	35-49	2-4	male	secondary	married	had occupation	urban	rich	20-34	secondary	can read	Burundi
39	406216	39	kayanza - urban	kayanza - urban	0.406216	big problem	average	yes	vaginal	single	less than 1 hour	24 months and above	not a big problem	yes	2-4	33	less than 4	good	exposed	6-8	>3	had ANC visit	no postnatal care	institution	skilled	25-34	2-4	female	primary	married	had occupation	urban	rich	20-34	primary	can read	Burundi
39	406216	39	kayanza - urban	kayanza - urban	0.406216	big problem	smaller than average	yes	vaginal	single	less than 1 hour	24 months and above	not a big problem	yes	5+	34	ANC visit 4 and more	good	exposed	9-11	>3	had ANC visit	no postnatal care	institution	skilled	25-34	5+	female	no education	married	had occupation	urban	rich	20-34	primary	can read	Burundi
39	406216	39	kayanza - urban	kayanza - urban	0.406216	not big problem	average	yes	vaginal	single	less than 1 hour	24 months and above	not a big problem	yes	2-4	33	less than 4	good	exposed	12-17	>3	had ANC visit	no postnatal care	institution	skilled	25-34	2-4	male	secondary	married	had occupation	urban	rich	20-34	secondary	can read	Burundi
39	406216	39	kayanza - urban	kayanza - urban	0.406216	big problem	average	yes	vaginal	single	less than 1 hour		not a big problem	yes	1	20	ANC visit 4 and more	good	non exposed	12-17	<=3	had ANC visit	had postnatal cate	institution	skilled	15-24	1	female	primary	married	had occupation	urban	rich	<20	primary	can read	Burundi
39	406216	39	kayanza - urban	kayanza - urban	0.406216	big problem	average	yes	vaginal	single	less than 1 hour		not a big problem	yes	1	27	less than 4	good	non exposed	188-23	>3	had ANC visit	had postnatal cate	institution	skilled	25-34	1	female	no education	single	had occupation	urban	poor	20-34		canot read	Burundi
39	406216	39	kayanza - urban	kayanza - urban	0.406216	big problem	average	no	vaginal	single	less than 1 hour		not a big problem	yes	1	22	ANC visit 4 and more	good	exposed	12-17	>3	had ANC visit	no postnatal care	institution	skilled	15-24	1	female	primary	single	had occupation	urban	rich	20-34		can read	Burundi
40	2127886	40	makamba - rural	makamba - rural	2.12789	big problem	average	yes	vaginal	single	less than 1 hour	24 months and above	big problem	yes	5+	35	ANC visit 4 and more	good	non exposed	188-23	>3	had ANC visit	no postnatal care	institution	skilled	35-49	5+	female	no education	married	had occupation	rural	middle	20-34	no education	can read	Burundi
40	2127886	40	makamba - rural	makamba - rural	2.12789	not big problem	average	yes	vaginal	single	less than 1 hour	24 months and above	not a big problem	yes	5+	35	ANC visit 4 and more	good	non exposed	188-23	>3	had ANC visit	had postnatal cate	institution	not skilled	35-49	5+	male	no education	married	had occupation	rural	rich	<20	primary	canot read	Burundi
40	2127886	40	makamba - rural	makamba - rural	2.12789	big problem	average	yes	vaginal	single	less than 1 hour	24 months and above	not a big problem	no	5+	32	ANC visit 4 and more	poor	non exposed	9-11	>3	had ANC visit	no postnatal care	institution	skilled	25-34	5+	female	no education	married	had occupation	rural	poor	20-34	primary	can read	Burundi
40	2127886	40	makamba - rural	makamba - rural	2.12789	big problem	smaller than average	yes	vaginal	single	less than 1 hour		big problem	no	1	20	ANC visit 4 and more	good	non exposed	12-17	<=3	had ANC visit	no postnatal care	institution	skilled	15-24	1	female	primary	married	had occupation	rural	rich	<20	no education	can read	Burundi
40	2127886	40	makamba - rural	makamba - rural	2.12789	not big problem	average	yes	vaginal	single	more than 1 hour	24 months and above	not a big problem	no	5+	29	ANC visit 4 and more	good	non exposed	12-17	>3	had ANC visit	no postnatal care	institution	skilled	25-34	5+	female	secondary	married	had occupation	rural	rich	<20	primary	can read	Burundi
40	2127886	40	makamba - rural	makamba - rural	2.12789	big problem	average	yes	vaginal	single	less than 1 hour		not a big problem	no	1	20	ANC visit 4 and more	poor	non exposed	188-23	>3	had ANC visit	no postnatal care	institution	skilled	15-24	1	female	no education	single	had occupation	rural	rich	<20		can read	Burundi
40	2127886	40	makamba - rural	makamba - rural	2.12789	big problem	smaller than average	yes	vaginal	single	less than 1 hour	24 months and above	not a big problem	no	2-4	30	less than 4	good	non exposed	9-11	>3	had ANC visit	no postnatal care	institution	skilled	25-34	2-4	female	primary	married	had occupation	rural	poor	20-34	no education	can read	Burundi
40	2127886	40	makamba - rural	makamba - rural	2.12789	not big problem	average	yes	vaginal	single	more than 1 hour		not a big problem	yes	1	21	less than 4	good	non exposed	188-23	>3	had ANC visit	no postnatal care	institution	skilled	15-24	1	female	primary	married	had occupation	rural	middle	20-34	no education	can read	Burundi
41	690691	41	bururi - rural	bururi - rural	0.690691	big problem	average	yes	vaginal	single	less than 1 hour	24 months and above	big problem	no	5+	40	less than 4	good	non exposed	188-23	>3	had ANC visit	no postnatal care	home	not skilled	35-49	5+	male	no education	married	had occupation	rural	poor	20-34	primary	canot read	Burundi
41	690691	41	bururi - rural	bururi - rural	0.690691	not big problem	average	yes	vaginal	single	less than 1 hour	24 months and above	not a big problem	yes	5+	38	ANC visit 4 and more	good	non exposed	12-17	>3	had ANC visit	no postnatal care	home	not skilled	35-49	5+	male	primary	married	had occupation	rural	rich	<20	primary	can read	Burundi
41	690691	41	bururi - rural	bururi - rural	0.690691	big problem	average	yes	vaginal	single	less than 1 hour	24 months and above	not a big problem	yes	2-4	20	ANC visit 4 and more	poor	exposed	9-11	>3	had ANC visit	had postnatal cate	home	not skilled	15-24	2-4	male	primary	married	on occupation	rural	poor	<20	secondary	can read	Burundi
41	690691	41	bururi - rural	bururi - rural	0.690691	big problem	average	yes	vaginal	single	less than 1 hour	24 months and above	not a big problem	no	5+	27	ANC visit 4 and more	good	non exposed	12-17	>3	had ANC visit	no postnatal care	home	not skilled	25-34	5+	female	no education	married	had occupation	rural	rich	<20	secondary	canot read	Burundi
42	802327	42	bujumbura mairie - urban	bujumbura mairie - urban	0.802327	not big problem	average	yes	vaginal	single	less than 1 hour	24 months and above	not a big problem	no	2-4	29	less than 4	good	non exposed	6-8	>3	had ANC visit	no postnatal care	institution	skilled	25-34	2-4	male	secondary	married	on occupation	urban	rich	<20	primary	can read	Burundi
42	802327	42	bujumbura mairie - urban	bujumbura mairie - urban	0.802327	big problem	average	yes	caesarean	single	less than 1 hour	24 months and above	not a big problem	no	2-4	30	less than 4	good	exposed	188-23	>3	had ANC visit	no postnatal care	institution	skilled	25-34	2-4	female	primary	married	had occupation	urban	rich	<20	primary	can read	Burundi
43	1477211	43	kayanza - rural	kayanza - rural	1.47721	big problem	smaller than average	yes	vaginal	single	less than 1 hour		big problem	yes	1	24	ANC visit 4 and more	poor	non exposed	12-17	>3	had ANC visit	no postnatal care	institution	skilled	15-24	1	female	secondary	married	had occupation	rural	poor	20-34	primary	can read	Burundi
43	1477211	43	kayanza - rural	kayanza - rural	1.47721	not big problem	average	yes	vaginal	single	less than 1 hour	24 months and above	not a big problem	yes	2-4	27	ANC visit 4 and more	good	non exposed	188-23	>3	had ANC visit	no postnatal care	institution	skilled	25-34	2-4	male	no education	married	had occupation	rural	poor	<20	primary	can read	Burundi
43	1477211	43	kayanza - rural	kayanza - rural	1.47721	big problem	average	yes	vaginal	single	less than 1 hour	24 months and above	not a big problem	no	5+	30	less than 4	good	non exposed	12-17	>3	had ANC visit	had postnatal cate	home	not skilled	25-34	5+	male	primary	married	had occupation	rural	rich	<20	primary	can read	Burundi
43	1477211	43	kayanza - rural	kayanza - rural	1.47721	not big problem	average	yes	vaginal	single	less than 1 hour	24 months and above	not a big problem	no	2-4	29	less than 4	good	non exposed	12-17	>3	had ANC visit	no postnatal care	institution	skilled	25-34	2-4	male	secondary	single	had occupation	rural	rich	20-34		can read	Burundi
43	1477211	43	kayanza - rural	kayanza - rural	1.47721	big problem	smaller than average	yes	vaginal	single	less than 1 hour	24 months and above	big problem	yes	2-4	24	ANC visit 4 and more	good	non exposed	12-17	>3	had ANC visit	no postnatal care	institution	skilled	15-24	2-4	male	secondary	single	had occupation	rural	middle	<20	primary	can read	Burundi
43	1477211	43	kayanza - rural	kayanza - rural	1.47721	big problem	average	yes	vaginal	single	more than 1 hour	less than 24 months	big problem	yes	2-4	22	less than 4	poor	non exposed	188-23	>3	No ANC visit	no postnatal care	institution	skilled	15-24	2-4	male	primary	single	had occupation	rural	poor	<20		can read	Burundi
43	1477211	43	kayanza - rural	kayanza - rural	1.47721	not big problem	average	yes	vaginal	single	less than 1 hour	24 months and above	not a big problem	yes	2-4	26	less than 4	good	non exposed	188-23	>3	had ANC visit	no postnatal care	institution	skilled	25-34	2-4	male	no education	married	had occupation	rural	rich	20-34	primary	canot read	Burundi
43	1477211	43	kayanza - rural	kayanza - rural	1.47721	big problem	average	no	vaginal	single	less than 1 hour	24 months and above	big problem	yes	5+	37	ANC visit 4 and more	poor	non exposed	6-8	>3	had ANC visit	no postnatal care	institution	skilled	35-49	5+	male	primary	married	had occupation	rural	rich	<20	primary	can read	Burundi
44	1544626	44	gitega - rural	gitega - rural	1.54463	big problem	average	yes	vaginal	single	more than 1 hour	24 months and above	big problem	yes	5+	36	ANC visit 4 and more	good	exposed	188-23	>3	had ANC visit	no postnatal care	institution	not skilled	35-49	5+	female	primary	married	had occupation	rural	middle	20-34	primary	can read	Burundi
44	1544626	44	gitega - rural	gitega - rural	1.54463	big problem	average	yes	vaginal	single	less than 1 hour	24 months and above	big problem	no	2-4	32	ANC visit 4 and more	poor	non exposed	188-23	>3	had ANC visit	no postnatal care	home	not skilled	25-34	2-4	male	primary	married	had occupation	rural	poor	20-34	no education	can read	Burundi
44	1544626	44	gitega - rural	gitega - rural	1.54463	big problem	average	yes	vaginal	single	less than 1 hour	24 months and above	big problem	yes	2-4	30	ANC visit 4 and more	good	non exposed	188-23	>3	had ANC visit	no postnatal care	institution	skilled	25-34	2-4	female	no education	single	had occupation	rural	middle	20-34	primary	canot read	Burundi
44	1544626	44	gitega - rural	gitega - rural	1.54463	big problem	average	yes	vaginal	single	less than 1 hour	24 months and above	big problem	yes	2-4	29	less than 4	good	exposed	12-17	>3	had ANC visit	no postnatal care	institution	skilled	25-34	2-4	male	no education	married	had occupation	rural	poor	20-34	primary	canot read	Burundi
44	1544626	44	gitega - rural	gitega - rural	1.54463	big problem	average	yes	vaginal	single	less than 1 hour	less than 24 months	big problem	no	2-4	23	less than 4	good	non exposed	188-23	<=3	had ANC visit	no postnatal care	institution	skilled	15-24	2-4	male	primary	married	had occupation	rural	poor	<20	primary	canot read	Burundi
44	1544626	44	gitega - rural	gitega - rural	1.54463	big problem	average	yes	vaginal	single	less than 1 hour	24 months and above	big problem	yes	2-4	27	ANC visit 4 and more	good	non exposed	12-17	>3	had ANC visit	no postnatal care	institution	skilled	25-34	2-4	male	no education	married	had occupation	rural	middle	20-34	primary	canot read	Burundi
44	1544626	44	gitega - rural	gitega - rural	1.54463	big problem	smaller than average	yes	vaginal	single	less than 1 hour	less than 24 months	not a big problem	no	2-4	28	less than 4	good	non exposed	12-17	>3	had ANC visit	no postnatal care	institution	skilled	25-34	2-4	female	no education	married	had occupation	rural	poor	20-34	no education	can read	Burundi
44	1544626	44	gitega - rural	gitega - rural	1.54463	big problem	average	yes	vaginal	single	less than 1 hour	24 months and above	big problem	no	5+	38	less than 4	good	non exposed	188-23	>3	had ANC visit	no postnatal care	institution	skilled	35-49	5+	male	no education	married	had occupation	rural	poor	<20	no education	can read	Burundi
44	1544626	44	gitega - rural	gitega - rural	1.54463	big problem	average	yes	vaginal	single	more than 1 hour		big problem	yes	1	24	less than 4	good	non exposed	12-17	<=3	had ANC visit	no postnatal care	institution	skilled	15-24	1	male	no education	single	had occupation	rural	poor	20-34	no education	canot read	Burundi
44	1544626	44	gitega - rural	gitega - rural	1.54463	big problem	average	yes	vaginal	single	less than 1 hour	24 months and above	big problem	no	5+	33	ANC visit 4 and more	good	non exposed	188-23	>3	had ANC visit	no postnatal care	institution	skilled	25-34	5+	female	primary	married	had occupation	rural	rich	20-34	secondary	can read	Burundi
44	1544626	44	gitega - rural	gitega - rural	1.54463	big problem	average	yes	vaginal	single	less than 1 hour	24 months and above	big problem	no	5+	36	less than 4	good	non exposed	188-23	>3	had ANC visit	no postnatal care	institution	skilled	35-49	5+	female	primary	married	had occupation	rural	poor	20-34	no education	can read	Burundi
45	1239479	45	muyinga - rural	muyinga - rural	1.23948	not big problem	average	yes	vaginal	single	less than 1 hour	24 months and above	not a big problem	yes	2-4	25	less than 4	good	non exposed	12-17	>3	had ANC visit	no postnatal care	institution	skilled	25-34	2-4	female	no education	married	had occupation	rural	poor	<20	no education	can read	Burundi
45	1239479	45	muyinga - rural	muyinga - rural	1.23948	big problem	smaller than average	yes	vaginal	single	less than 1 hour	24 months and above	not a big problem	yes	2-4	24	ANC visit 4 and more	good	non exposed	188-23	<=3	had ANC visit	no postnatal care	institution	skilled	15-24	2-4	male	no education	single	had occupation	rural	poor	<20	no education	canot read	Burundi
45	1239479	45	muyinga - rural	muyinga - rural	1.23948	not big problem	average	yes	vaginal	single	less than 1 hour	24 months and above	not a big problem	no	5+	35	less than 4	good	non exposed	12-17	>3	had ANC visit	no postnatal care	institution	skilled	35-49	5+	female	no education	married	had occupation	rural	poor	<20	primary	can read	Burundi
45	1239479	45	muyinga - rural	muyinga - rural	1.23948	not big problem	average	yes	vaginal	single	less than 1 hour	24 months and above	not a big problem	yes	5+	33	ANC visit 4 and more	good	non exposed	188-23	>3	had ANC visit	no postnatal care	institution	skilled	25-34	5+	female	no education	married	had occupation	rural	rich	20-34	primary	canot read	Burundi
45	1239479	45	muyinga - rural	muyinga - rural	1.23948	big problem	average	yes	vaginal	single	less than 1 hour	less than 24 months	not a big problem	yes	2-4	24	less than 4	good	non exposed	9-11	>3	had ANC visit	no postnatal care	institution	skilled	15-24	2-4	female	secondary	single	had occupation	rural	poor	20-34		can read	Burundi
45	1239479	45	muyinga - rural	muyinga - rural	1.23948	big problem	average	no	vaginal	single	less than 1 hour	24 months and above	not a big problem	yes	5+	40	less than 4	good	non exposed	9-11	>3	had ANC visit	no postnatal care	institution	skilled	35-49	5+	male	no education	married	had occupation	rural	poor	<20	no education	canot read	Burundi
45	1239479	45	muyinga - rural	muyinga - rural	1.23948	not big problem	smaller than average	yes	vaginal	single	less than 1 hour	24 months and above	not a big problem	yes	2-4	31	ANC visit 4 and more	good	exposed	12-17	>3	had ANC visit	no postnatal care	institution	skilled	25-34	2-4	female	primary	married	had occupation	rural	poor	<20	no education	can read	Burundi
45	1239479	45	muyinga - rural	muyinga - rural	1.23948	big problem	smaller than average	yes	vaginal	single	less than 1 hour		not a big problem	yes	1	18	ANC visit 4 and more	good	non exposed	12-17	<=3	had ANC visit	no postnatal care	institution	skilled	15-24	1	male	no education	single	had occupation	rural	poor	<20	no education	canot read	Burundi
46	335009	46	rumonge - urban	rumonge - urban	0.335009	big problem	average	yes	vaginal	single	less than 1 hour	24 months and above	not a big problem	no	5+	38	less than 4	good	non exposed	9-11	>3	had ANC visit	no postnatal care	institution	skilled	35-49	5+	male	no education	married	had occupation	urban	rich	20-34	primary	canot read	Burundi
46	335009	46	rumonge - urban	rumonge - urban	0.335009	big problem	average	yes	vaginal	single	less than 1 hour		big problem	yes	1	20	less than 4	good	exposed	188-23	>3	had ANC visit	no postnatal care	institution	skilled	15-24	1	male	secondary	single	had occupation	urban	rich	<20		can read	Burundi
46	335009	46	rumonge - urban	rumonge - urban	0.335009	big problem	smaller than average	yes	vaginal	single	less than 1 hour	24 months and above	not a big problem	no	2-4	23	less than 4	good	non exposed	188-23	>3	had ANC visit	no postnatal care	institution	skilled	15-24	2-4	female	primary	single	had occupation	urban	rich	<20	primary	canot read	Burundi
47	1076818	47	bubanza - rural	bubanza - rural	1.07682	big problem	average	yes	vaginal	single	more than 1 hour		not a big problem	yes	1	19	ANC visit 4 and more	good	non exposed	12-17	<=3	had ANC visit	no postnatal care	institution	skilled	15-24	1	female	secondary	married	had occupation	rural	rich	<20	secondary	can read	Burundi
47	1076818	47	bubanza - rural	bubanza - rural	1.07682	big problem	average	yes	vaginal	multiple		less than 24 months	not a big problem	yes	2-4	23	ANC visit 4 and more	good	exposed	188-23	>3	had ANC visit	no postnatal care	institution	skilled	15-24	2-4	male	primary	single	had occupation	rural	middle	<20	no education	can read	Burundi
47	1076818	47	bubanza - rural	bubanza - rural	1.07682	big problem	average	yes	vaginal	multiple		less than 24 months	not a big problem	yes	2-4	23		good	exposed	188-23	>3			institution	skilled	15-24	2-4	male	primary	single	had occupation	rural	middle	<20	no education	can read	Burundi
47	1076818	47	bubanza - rural	bubanza - rural	1.07682	big problem	average	yes	vaginal	single	less than 1 hour		not a big problem	yes	1	30	ANC visit 4 and more	good	non exposed	12-17	>3	had ANC visit	no postnatal care	institution	skilled	25-34	1	male	higher	married	had occupation	rural	rich	20-34	secondary	can read	Burundi
47	1076818	47	bubanza - rural	bubanza - rural	1.07682	big problem	average	yes	vaginal	single	less than 1 hour	24 months and above	not a big problem	yes	5+	38	less than 4	good	non exposed	12-17	>3	had ANC visit	no postnatal care	institution	skilled	35-49	5+	female	primary	married	had occupation	rural	rich	20-34	primary	canot read	Burundi
47	1076818	47	bubanza - rural	bubanza - rural	1.07682	not big problem	average	yes	vaginal	single	less than 1 hour	24 months and above	not a big problem	yes	5+	34	ANC visit 4 and more	good	non exposed	12-17	>3	had ANC visit	no postnatal care	institution	skilled	25-34	5+	male	primary	single	had occupation	rural	rich	<20	primary	can read	Burundi
47	1076818	47	bubanza - rural	bubanza - rural	1.07682	big problem	average	yes	vaginal	single	less than 1 hour	24 months and above	big problem	yes	2-4	25	ANC visit 4 and more	good	non exposed	6-8	>3	had ANC visit	no postnatal care	institution	skilled	25-34	2-4	female	no education	single	had occupation	rural	poor	<20	primary	canot read	Burundi
47	1076818	47	bubanza - rural	bubanza - rural	1.07682	big problem	average	yes	vaginal	single	less than 1 hour		not a big problem	yes	1	25	ANC visit 4 and more	good	non exposed	188-23	>3	had ANC visit	no postnatal care	institution	skilled	25-34	1	female	primary	single	had occupation	rural	rich	20-34	secondary	can read	Burundi
47	1076818	47	bubanza - rural	bubanza - rural	1.07682	big problem	average	yes	vaginal	single	less than 1 hour	24 months and above	not a big problem	no	2-4	29	ANC visit 4 and more	good	exposed	12-17	>3	had ANC visit	no postnatal care	institution	skilled	25-34	2-4	male	no education	married	had occupation	rural	middle	20-34	primary	canot read	Burundi
47	1076818	47	bubanza - rural	bubanza - rural	1.07682	big problem	smaller than average	yes	vaginal	single	less than 1 hour	less than 24 months	big problem	yes	2-4	20	less than 4	good	non exposed	9-11	>3	had ANC visit	no postnatal care	institution	skilled	15-24	2-4	female	primary	married	had occupation	rural	rich	<20	primary	can read	Burundi
47	1076818	47	bubanza - rural	bubanza - rural	1.07682	big problem	average	yes	vaginal	single	less than 1 hour	24 months and above	not a big problem	yes	2-4	20	less than 4	good	exposed	188-23	>3	had ANC visit	no postnatal care	institution	skilled	15-24	2-4	female	primary	single	had occupation	rural	rich	<20	no education	can read	Burundi
48	1531432	48	gitega - rural	gitega - rural	1.53143	big problem	smaller than average	yes	vaginal	single	less than 1 hour	24 months and above	big problem	yes	2-4	32	ANC visit 4 and more	poor	non exposed	12-17	>3	had ANC visit	no postnatal care	institution	not skilled	25-34	2-4	female	no education	married	had occupation	rural	middle	20-34	primary	canot read	Burundi
48	1531432	48	gitega - rural	gitega - rural	1.53143	big problem	average	yes	caesarean	single	more than 1 hour	24 months and above	not a big problem	yes	5+	31	less than 4	good	exposed	6-8	>3	had ANC visit	no postnatal care	institution	skilled	25-34	5+	female	no education	married	had occupation	rural	poor	20-34	no education	canot read	Burundi
48	1531432	48	gitega - rural	gitega - rural	1.53143	not big problem	smaller than average	yes	caesarean	single	less than 1 hour		not a big problem	yes	1	21	less than 4	good	non exposed	9-11	<=3	had ANC visit	no postnatal care	institution	skilled	15-24	1	female	primary	married	had occupation	rural	poor	20-34	no education	can read	Burundi
48	1531432	48	gitega - rural	gitega - rural	1.53143	big problem	average	yes	caesarean	single	less than 1 hour		big problem	yes	2-4	28		poor	non exposed	188-23	<=3			institution	skilled	25-34	1	male	primary	married	had occupation	rural	poor	20-34	primary	can read	Burundi
48	1531432	48	gitega - rural	gitega - rural	1.53143	not big problem	smaller than average	yes	vaginal	single	less than 1 hour	24 months and above	not a big problem	yes	2-4	31	less than 4	good	non exposed	12-17	>3	had ANC visit	no postnatal care	institution	skilled	25-34	2-4	female	no education	married	had occupation	rural	middle	20-34	no education	can read	Burundi
48	1531432	48	gitega - rural	gitega - rural	1.53143	big problem	average	yes	vaginal	single	less than 1 hour	24 months and above	big problem	yes	2-4	27		poor	non exposed	188-23	>3			institution	skilled	25-34	2-4	male	no education	married	had occupation	rural	poor	20-34	primary	can read	Burundi
49	801906	49	bujumbura mairie - urban	bujumbura mairie - urban	0.801906	big problem	average	yes	vaginal	single	less than 1 hour		not a big problem	no	1	19	less than 4	good	non exposed	188-23	<=3	had ANC visit	no postnatal care	institution	skilled	15-24	1	male	primary	single	had occupation	urban	rich	<20		can read	Burundi
49	801906	49	bujumbura mairie - urban	bujumbura mairie - urban	0.801906	big problem	average	yes	vaginal	single	less than 1 hour	24 months and above	not a big problem	yes	2-4	30	ANC visit 4 and more	good	non exposed	6-8	>3	had ANC visit	had postnatal cate	institution	skilled	25-34	2-4	female	secondary	single	had occupation	urban	rich	20-34	secondary	can read	Burundi
49	801906	49	bujumbura mairie - urban	bujumbura mairie - urban	0.801906	not big problem	average	yes	vaginal	single	less than 1 hour		not a big problem	no	1	18	less than 4	poor	exposed	6-8	<=3	No ANC visit	no postnatal care	home	not skilled	15-24	1	male	primary	single	had occupation	urban	rich	<20	no education	canot read	Burundi
49	801906	49	bujumbura mairie - urban	bujumbura mairie - urban	0.801906	not big problem	smaller than average	yes	vaginal	single	less than 1 hour	24 months and above	not a big problem	yes	2-4	27	ANC visit 4 and more	good	exposed	9-11	>3	had ANC visit	had postnatal cate	institution	skilled	25-34	2-4	male	secondary	single	had occupation	urban	rich	20-34	secondary	can read	Burundi
50	1477301	50	ngozi - rural	ngozi - rural	1.4773	big problem	average	yes	vaginal	single	less than 1 hour	24 months and above	not a big problem	yes	2-4	27	ANC visit 4 and more	good	non exposed	188-23	>3	had ANC visit	no postnatal care	institution	skilled	25-34	2-4	female	no education	married	had occupation	rural	poor	<20	primary	canot read	Burundi
50	1477301	50	ngozi - rural	ngozi - rural	1.4773	big problem	average	yes	vaginal	single	less than 1 hour	24 months and above	not a big problem	yes	2-4	35	less than 4	good	non exposed	188-23	>3	had ANC visit	no postnatal care	institution	skilled	35-49	2-4	male	no education	single	had occupation	rural	poor	20-34	no education	canot read	Burundi
51	1640235	51	muyinga - rural	muyinga - rural	1.64023	big problem	average	no	vaginal	single	less than 1 hour	24 months and above	big problem	yes	5+	36	less than 4	poor	non exposed	6-8	>3	had ANC visit	no postnatal care	institution	skilled	35-49	5+	male	no education	single	had occupation	rural	poor	<20		canot read	Burundi
51	1640235	51	muyinga - rural	muyinga - rural	1.64023	big problem	average	yes	vaginal	single	less than 1 hour	24 months and above	big problem	yes	2-4	34	ANC visit 4 and more	good	non exposed	188-23	>3	had ANC visit	had postnatal cate	home	not skilled	25-34	2-4	male	no education	single	had occupation	rural	poor	20-34	no education	canot read	Burundi
51	1640235	51	muyinga - rural	muyinga - rural	1.64023	big problem	smaller than average	yes	vaginal	single	less than 1 hour		big problem	yes	1	25	less than 4	good	exposed	188-23	<=3	had ANC visit	no postnatal care	institution	skilled	25-34	1	female	primary	single	had occupation	rural	middle	20-34	primary	can read	Burundi
51	1640235	51	muyinga - rural	muyinga - rural	1.64023	big problem	average	yes	vaginal	single	less than 1 hour	less than 24 months	not a big problem	yes	5+	30	less than 4	good	non exposed	9-11	>3	had ANC visit	no postnatal care	institution	skilled	25-34	5+	male	no education	single	had occupation	rural	rich	<20	primary	canot read	Burundi
51	1640235	51	muyinga - rural	muyinga - rural	1.64023	big problem	average	yes	vaginal	single	less than 1 hour	24 months and above	big problem	yes	2-4	23	less than 4	good	non exposed	12-17	>3	had ANC visit	no postnatal care	home	not skilled	15-24	2-4	female	no education	married	had occupation	rural	middle	<20	no education	can read	Burundi
51	1640235	51	muyinga - rural	muyinga - rural	1.64023	big problem	average	yes	vaginal	single	more than 1 hour	24 months and above	big problem	no	2-4	26	less than 4	good	non exposed	12-17	>3	had ANC visit	no postnatal care	home	not skilled	25-34	2-4	female	no education	single	had occupation	rural	poor	<20		canot read	Burundi
51	1640235	51	muyinga - rural	muyinga - rural	1.64023	not big problem	average	yes	vaginal	single	more than 1 hour	24 months and above	not a big problem	yes	2-4	23	ANC visit 4 and more	poor	non exposed	12-17	<=3	had ANC visit	no postnatal care	institution	not skilled	15-24	2-4	female	no education	single	had occupation	rural	middle	<20	primary	canot read	Burundi
51	1640235	51	muyinga - rural	muyinga - rural	1.64023	not big problem	smaller than average	yes	vaginal	single	more than 1 hour	24 months and above	not a big problem	yes	5+	41	less than 4	good	non exposed	6-8	>3	had ANC visit	no postnatal care	institution	skilled	35-49	5+	male	no education	married	had occupation	rural	rich	20-34	no education	can read	Burundi
51	1640235	51	muyinga - rural	muyinga - rural	1.64023	big problem	average	yes	vaginal	single	more than 1 hour	24 months and above	big problem	yes	2-4	25	less than 4	good	non exposed	12-17	>3	had ANC visit	no postnatal care	institution	skilled	25-34	2-4	male	no education	married	had occupation	rural	poor	<20	primary	canot read	Burundi
52	1005987	52	bujumbura rural - rural	bujumbura rural - rural	1.00599	not big problem	average	yes	vaginal	single	less than 1 hour	24 months and above	not a big problem	no	5+	30	ANC visit 4 and more	good	non exposed	12-17	>3	had ANC visit	no postnatal care	institution	skilled	25-34	5+	male	no education	married	on occupation	rural	rich	<20	primary	canot read	Burundi
52	1005987	52	bujumbura rural - rural	bujumbura rural - rural	1.00599	big problem	average	yes	vaginal	single	less than 1 hour		big problem	yes	2-4	21		poor	non exposed	188-23	>3			institution	skilled	15-24	1	female	primary	single	had occupation	rural	poor	<20	primary	can read	Burundi
52	1005987	52	bujumbura rural - rural	bujumbura rural - rural	1.00599	not big problem	average	yes	vaginal	single	less than 1 hour	24 months and above	not a big problem	yes	2-4	28	ANC visit 4 and more	good	non exposed	12-17	>3	had ANC visit	no postnatal care	institution	skilled	25-34	2-4	female	primary	married	had occupation	rural	poor	<20	no education	can read	Burundi
52	1005987	52	bujumbura rural - rural	bujumbura rural - rural	1.00599	not big problem	smaller than average	no	vaginal	single	more than 1 hour	24 months and above	not a big problem	yes	5+	34	ANC visit 4 and more	good	non exposed	9-11	>3	had ANC visit	had postnatal cate	institution	skilled	25-34	5+	male	primary	married	on occupation	rural	poor	20-34	primary	can read	Burundi
52	1005987	52	bujumbura rural - rural	bujumbura rural - rural	1.00599	big problem	average	yes	vaginal	single	less than 1 hour	24 months and above	big problem	yes	2-4	35	less than 4	good	non exposed	188-23	>3	had ANC visit	no postnatal care	institution	skilled	35-49	2-4	female	no education	married	had occupation	rural	poor	20-34	primary	canot read	Burundi
52	1005987	52	bujumbura rural - rural	bujumbura rural - rural	1.00599	big problem	average	yes	caesarean	single	more than 1 hour	24 months and above	big problem	yes	5+	32	ANC visit 4 and more	good	non exposed	188-23	>3	had ANC visit	no postnatal care	institution	skilled	25-34	5+	male	no education	married	had occupation	rural	rich	20-34	primary	can read	Burundi
52	1005987	52	bujumbura rural - rural	bujumbura rural - rural	1.00599	not big problem	average	yes	vaginal	single	less than 1 hour		not a big problem	yes	1	20	ANC visit 4 and more	good	non exposed	12-17	<=3	had ANC visit	no postnatal care	institution	skilled	15-24	1	female	primary	married	on occupation	rural	middle	<20	primary	can read	Burundi
52	1005987	52	bujumbura rural - rural	bujumbura rural - rural	1.00599	big problem	average	no	vaginal	single	less than 1 hour	24 months and above	big problem	yes	5+	37	less than 4	good	non exposed	188-23	>3	had ANC visit	no postnatal care	institution	skilled	35-49	5+	male	primary	married	had occupation	rural	poor	20-34	no education	can read	Burundi
52	1005987	52	bujumbura rural - rural	bujumbura rural - rural	1.00599	not big problem	average	yes	vaginal	single	less than 1 hour	24 months and above	not a big problem	no	5+	41	ANC visit 4 and more	poor	non exposed	12-17	>3	had ANC visit	no postnatal care	institution	skilled	35-49	5+	female	primary	married	on occupation	rural	poor	20-34	no education	can read	Burundi
52	1005987	52	bujumbura rural - rural	bujumbura rural - rural	1.00599	not big problem	average	yes	vaginal	single	less than 1 hour		not a big problem	no	1	21	ANC visit 4 and more	good	non exposed	9-11	<=3	had ANC visit	had postnatal cate	institution	skilled	15-24	1	male	primary	single	on occupation	rural	rich	20-34	primary	can read	Burundi
52	1005987	52	bujumbura rural - rural	bujumbura rural - rural	1.00599	big problem	average	yes	vaginal	single	less than 1 hour		not a big problem	yes	1	28	less than 4	good	non exposed	188-23	<=3	had ANC visit	no postnatal care	institution	skilled	25-34	1	male	primary	single	on occupation	rural	poor	20-34		canot read	Burundi
53	202048	53	kirundo - urban	kirundo - urban	0.202048	big problem	average	yes	caesarean	single	less than 1 hour	24 months and above	not a big problem	yes	2-4	28	ANC visit 4 and more	good	non exposed	12-17	>3	had ANC visit	no postnatal care	institution	skilled	25-34	2-4	female	primary	married	had occupation	urban	rich	20-34	secondary	can read	Burundi
53	202048	53	kirundo - urban	kirundo - urban	0.202048	not big problem	average	yes	vaginal	single	less than 1 hour	24 months and above	not a big problem	yes	2-4	33	ANC visit 4 and more	good	non exposed	188-23	>3	had ANC visit	no postnatal care	institution	skilled	25-34	2-4	female	secondary	single	had occupation	urban	rich	<20	primary	can read	Burundi
53	202048	53	kirundo - urban	kirundo - urban	0.202048	not big problem	average	yes	vaginal	single	less than 1 hour	24 months and above	not a big problem	yes	2-4	25	ANC visit 4 and more	good	non exposed	12-17	>3	had ANC visit	no postnatal care	institution	skilled	25-34	2-4	female	no education	single	had occupation	urban	middle	<20	primary	canot read	Burundi
53	202048	53	kirundo - urban	kirundo - urban	0.202048	not big problem	average	yes	caesarean	single	more than 1 hour	24 months and above	not a big problem	yes	2-4	35	ANC visit 4 and more	good	exposed	188-23	>3	had ANC visit	no postnatal care	institution	skilled	35-49	2-4	female	secondary	single	had occupation	urban	rich	20-34	secondary	can read	Burundi
54	494065	54	ruyigi - rural	ruyigi - rural	0.494065	not big problem	average	yes	vaginal	single	less than 1 hour	24 months and above	not a big problem	yes	2-4	27	ANC visit 4 and more	poor	non exposed	6-8	>3	had ANC visit	no postnatal care	institution	skilled	25-34	2-4	male	no education	married	on occupation	rural	poor	20-34	primary	canot read	Burundi
54	494065	54	ruyigi - rural	ruyigi - rural	0.494065	not big problem	smaller than average	yes	vaginal	single	less than 1 hour	24 months and above	not a big problem	no	2-4	30	ANC visit 4 and more	good	exposed	12-17	>3	had ANC visit	no postnatal care	home	not skilled	25-34	2-4	female	no education	single	on occupation	rural	poor	20-34	no education	canot read	Burundi
54	494065	54	ruyigi - rural	ruyigi - rural	0.494065	big problem	smaller than average	yes	vaginal	single	less than 1 hour	24 months and above	not a big problem	yes	5+	29	ANC visit 4 and more	poor	non exposed	6-8	>3	had ANC visit	no postnatal care	institution	skilled	25-34	5+	male	primary	married	had occupation	rural	poor	<20	primary	canot read	Burundi
54	494065	54	ruyigi - rural	ruyigi - rural	0.494065	big problem	average	yes	vaginal	single	less than 1 hour	24 months and above	big problem	yes	2-4	28	ANC visit 4 and more	good	non exposed	6-8	>3	had ANC visit	had postnatal cate	institution	skilled	25-34	2-4	female	no education	married	on occupation	rural	poor	<20	primary	canot read	Burundi
54	494065	54	ruyigi - rural	ruyigi - rural	0.494065	big problem	average	no	vaginal	single	less than 1 hour	24 months and above	big problem	no	5+	30	less than 4	good	non exposed	188-23	>3	had ANC visit	had postnatal cate	institution	skilled	25-34	5+	male	no education	single	on occupation	rural	poor	<20	no education	canot read	Burundi
55	680471	55	bujumbura mairie - urban	bujumbura mairie - urban	0.680471	big problem	average	yes	vaginal	single	less than 1 hour	24 months and above	not a big problem	yes	2-4	34	ANC visit 4 and more	poor	exposed	6-8	>3	had ANC visit	no postnatal care	institution	skilled	25-34	2-4	female	secondary	married	on occupation	urban	rich	20-34	higher	can read	Burundi
55	680471	55	bujumbura mairie - urban	bujumbura mairie - urban	0.680471	big problem	average	no	vaginal	single	less than 1 hour	24 months and above	not a big problem	yes	5+	30	less than 4	good	non exposed	9-11	>3	had ANC visit	had postnatal cate	home	skilled	25-34	5+	male	secondary	single	on occupation	urban	rich	<20		can read	Burundi
55	680471	55	bujumbura mairie - urban	bujumbura mairie - urban	0.680471	big problem	average	yes	vaginal	single	less than 1 hour		not a big problem	yes	1	33	ANC visit 4 and more	good	exposed	9-11	>3	had ANC visit	no postnatal care	institution	skilled	25-34	1	female	higher	married	on occupation	urban	rich	20-34	secondary	can read	Burundi
56	584118	56	bujumbura rural - urban	bujumbura rural - urban	0.584118	not big problem	average	yes	vaginal	single	less than 1 hour	24 months and above	not a big problem	yes	5+	39	ANC visit 4 and more	poor	non exposed	9-11	>3	had ANC visit	no postnatal care	institution	skilled	35-49	5+	male	secondary	single	on occupation	urban	rich	20-34	primary	can read	Burundi
57	804099	57	bubanza - rural	bubanza - rural	0.804099	big problem	smaller than average	yes	vaginal	single	more than 1 hour	24 months and above	big problem	yes	5+	35	ANC visit 4 and more	poor	non exposed	6-8	>3	had ANC visit	no postnatal care	institution	skilled	35-49	5+	male	no education	married	had occupation	rural	poor	20-34	no education	canot read	Burundi
57	804099	57	bubanza - rural	bubanza - rural	0.804099	not big problem	average	yes	vaginal	single	less than 1 hour		not a big problem	yes	1	23	less than 4	good	non exposed	12-17	<=3	had ANC visit	no postnatal care	institution	skilled	15-24	1	female	no education	married	had occupation	rural	rich	20-34	secondary	canot read	Burundi
57	804099	57	bubanza - rural	bubanza - rural	0.804099	not big problem	smaller than average	yes	vaginal	single	less than 1 hour	24 months and above	not a big problem	yes	5+	40	less than 4	good	non exposed	188-23	>3	had ANC visit	no postnatal care	institution	skilled	35-49	5+	male	no education	married	had occupation	rural	rich	20-34	no education	canot read	Burundi
57	804099	57	bubanza - rural	bubanza - rural	0.804099	big problem	average	yes	vaginal	single	less than 1 hour	24 months and above	big problem	yes	5+	33	ANC visit 4 and more	good	exposed	6-8	>3	had ANC visit	no postnatal care	institution	skilled	25-34	5+	male	no education	married	had occupation	rural	poor	20-34	no education	canot read	Burundi
57	804099	57	bubanza - rural	bubanza - rural	0.804099	big problem	average	no	vaginal	single	less than 1 hour	24 months and above	not a big problem	yes	5+	45	less than 4	good	exposed	12-17	>3	had ANC visit	no postnatal care	institution	skilled	35-49	5+	male	no education	married	had occupation	rural	middle	20-34	no education	canot read	Burundi
57	804099	57	bubanza - rural	bubanza - rural	0.804099	big problem	average	yes	vaginal	single	less than 1 hour		big problem	yes	1	20	ANC visit 4 and more	good	non exposed	12-17	<=3	had ANC visit	no postnatal care	institution	skilled	15-24	1	female	secondary	married	had occupation	rural	poor	<20	primary	can read	Burundi
57	804099	57	bubanza - rural	bubanza - rural	0.804099	big problem	average	yes	vaginal	single	less than 1 hour	24 months and above	big problem	no	2-4	31	ANC visit 4 and more	good	non exposed	188-23	>3	had ANC visit	no postnatal care	institution	skilled	25-34	2-4	male	no education	married	had occupation	rural	middle	20-34	primary	canot read	Burundi
57	804099	57	bubanza - rural	bubanza - rural	0.804099	not big problem	average	yes	vaginal	single	less than 1 hour	24 months and above	not a big problem	no	2-4	28	less than 4	poor	non exposed	6-8	>3	had ANC visit	no postnatal care	institution	skilled	25-34	2-4	male	no education	married	had occupation	rural	poor	20-34	no education	can read	Burundi
58	1036737	58	rumonge - rural	rumonge - rural	1.03674	big problem	average	yes	vaginal	single	more than 1 hour		not a big problem	yes	1	28	ANC visit 4 and more	good	exposed	9-11	>3	had ANC visit	no postnatal care	institution	skilled	25-34	1	male	primary	married	had occupation	rural	rich	20-34	primary	can read	Burundi
58	1036737	58	rumonge - rural	rumonge - rural	1.03674	big problem	average	yes	vaginal	single	more than 1 hour	less than 24 months	not a big problem	no	5+	25	ANC visit 4 and more	poor	non exposed	188-23	>3	had ANC visit	no postnatal care	institution	skilled	25-34	5+	male	primary	married	had occupation	rural	rich	<20	primary	can read	Burundi
58	1036737	58	rumonge - rural	rumonge - rural	1.03674	big problem	smaller than average	yes	vaginal	single	more than 1 hour		big problem	yes	2-4	24		poor	exposed	12-17	>3			institution	skilled	15-24	1	male	primary	married	had occupation	rural	rich	20-34	primary	can read	Burundi
58	1036737	58	rumonge - rural	rumonge - rural	1.03674	big problem	average	yes	vaginal	single	less than 1 hour	less than 24 months	not a big problem	yes	2-4	22	less than 4	good	non exposed	9-11	>3	had ANC visit	no postnatal care	institution	skilled	15-24	2-4	female	no education	married	had occupation	rural	rich	<20	primary	can read	Burundi
59	2213486	59	kayanza - rural	kayanza - rural	2.21349	not big problem	average	yes	vaginal	single	less than 1 hour	24 months and above	not a big problem	yes	2-4	37	ANC visit 4 and more	good	non exposed	9-11	>3	had ANC visit	no postnatal care	institution	skilled	35-49	2-4	female	secondary	married	had occupation	rural	rich	20-34	secondary	can read	Burundi
59	2213486	59	kayanza - rural	kayanza - rural	2.21349	big problem	average	yes	vaginal	single	less than 1 hour	24 months and above	big problem	no	5+	34	less than 4	poor	non exposed	12-17	>3	had ANC visit	no postnatal care	institution	skilled	25-34	5+	male	primary	married	had occupation	rural	middle	20-34	primary	can read	Burundi
59	2213486	59	kayanza - rural	kayanza - rural	2.21349	not big problem	smaller than average	yes	vaginal	single	less than 1 hour	24 months and above	not a big problem	yes	5+	36	less than 4	good	non exposed	188-23	>3	had ANC visit	no postnatal care	institution	skilled	35-49	5+	male	no education	married	had occupation	rural	rich	20-34	no education	can read	Burundi
59	2213486	59	kayanza - rural	kayanza - rural	2.21349	big problem	average	yes	vaginal	single	less than 1 hour	24 months and above	not a big problem	yes	2-4	36	ANC visit 4 and more	poor	non exposed	9-11	>3	had ANC visit	no postnatal care	institution	skilled	35-49	2-4	female	primary	married	had occupation	rural	poor	20-34	primary	can read	Burundi
59	2213486	59	kayanza - rural	kayanza - rural	2.21349	big problem	average	yes	vaginal	single	less than 1 hour	24 months and above	big problem	yes	5+	34	ANC visit 4 and more	good	exposed	9-11	>3	had ANC visit	no postnatal care	institution	skilled	25-34	5+	male	no education	married	had occupation	rural	middle	<20	primary	canot read	Burundi
59	2213486	59	kayanza - rural	kayanza - rural	2.21349	not big problem	average	yes	vaginal	single	less than 1 hour	24 months and above	not a big problem	yes	2-4	29	ANC visit 4 and more	good	non exposed	12-17	>3	had ANC visit	no postnatal care	institution	skilled	25-34	2-4	female	primary	married	had occupation	rural	poor	20-34	primary	can read	Burundi
60	1435356	60	bubanza - rural	bubanza - rural	1.43536	not big problem	average	yes	vaginal	single	less than 1 hour	24 months and above	not a big problem	yes	2-4	37	ANC visit 4 and more	good	non exposed	12-17	>3	had ANC visit	no postnatal care	institution	skilled	35-49	2-4	female	primary	single	had occupation	rural	rich	20-34	primary	can read	Burundi
60	1435356	60	bubanza - rural	bubanza - rural	1.43536	big problem	smaller than average	no	caesarean	single	more than 1 hour	less than 24 months	big problem	yes	2-4	27	ANC visit 4 and more	good	non exposed	12-17	>3	had ANC visit	had postnatal cate	institution	skilled	25-34	2-4	male	no education	married	had occupation	rural	poor	<20	primary	can read	Burundi
60	1435356	60	bubanza - rural	bubanza - rural	1.43536	big problem	smaller than average	no	vaginal	single	less than 1 hour	24 months and above	not a big problem	no	2-4	33	less than 4	good	non exposed	12-17	>3	had ANC visit	no postnatal care	institution	skilled	25-34	2-4	male	no education	single	had occupation	rural	poor	20-34		canot read	Burundi
60	1435356	60	bubanza - rural	bubanza - rural	1.43536	big problem	average	yes	vaginal	single	less than 1 hour	24 months and above	not a big problem	yes	2-4	23	less than 4	good	exposed	12-17	>3	had ANC visit	had postnatal cate	institution	skilled	15-24	2-4	male	secondary	single	had occupation	rural	poor	20-34		can read	Burundi
60	1435356	60	bubanza - rural	bubanza - rural	1.43536	big problem	average	yes	vaginal	single	less than 1 hour	24 months and above	big problem	yes	2-4	26	less than 4	good	non exposed	9-11	>3	had ANC visit	no postnatal care	institution	skilled	25-34	2-4	male	no education	married	had occupation	rural	middle	20-34	secondary	canot read	Burundi
60	1435356	60	bubanza - rural	bubanza - rural	1.43536	big problem	smaller than average	yes	vaginal	single	more than 1 hour		not a big problem	yes	1	18	ANC visit 4 and more	good	exposed	188-23	>3	had ANC visit	no postnatal care	institution	skilled	15-24	1	female	primary	married	had occupation	rural	rich	<20	primary	can read	Burundi
60	1435356	60	bubanza - rural	bubanza - rural	1.43536	not big problem	average	yes	vaginal	single	less than 1 hour		not a big problem	yes	1	19	ANC visit 4 and more	good	exposed	9-11	>3	had ANC visit	no postnatal care	institution	skilled	15-24	1	male	primary	single	had occupation	rural	rich	<20	primary	can read	Burundi
60	1435356	60	bubanza - rural	bubanza - rural	1.43536	big problem	average	no	vaginal	single	less than 1 hour	24 months and above	not a big problem	no	2-4	30	less than 4	good	non exposed	188-23	>3	had ANC visit	no postnatal care	home	not skilled	25-34	2-4	female	primary	married	had occupation	rural	poor	<20	no education	can read	Burundi
60	1435356	60	bubanza - rural	bubanza - rural	1.43536	not big problem	smaller than average	yes	vaginal	single	less than 1 hour		not a big problem	yes	1	19	less than 4	good	non exposed	12-17	>3	had ANC visit	no postnatal care	institution	skilled	15-24	1	female	primary	married	had occupation	rural	middle	<20	primary	can read	Burundi
60	1435356	60	bubanza - rural	bubanza - rural	1.43536	big problem	smaller than average	yes	caesarean	single	more than 1 hour	24 months and above	not a big problem	yes	2-4	26	less than 4	good	non exposed	12-17	>3	had ANC visit	no postnatal care	institution	skilled	25-34	2-4	female	no education	single	had occupation	rural	poor	20-34		can read	Burundi
60	1435356	60	bubanza - rural	bubanza - rural	1.43536	big problem	average	no	vaginal	single	less than 1 hour	24 months and above	big problem	no	5+	37	ANC visit 4 and more	good	non exposed	12-17	>3	had ANC visit	no postnatal care	institution	skilled	35-49	5+	male	primary	single	had occupation	rural	poor	20-34	no education	can read	Burundi
61	1288025	61	kayanza - rural	kayanza - rural	1.28803	big problem	average	yes	vaginal	single	less than 1 hour	24 months and above	not a big problem	yes	2-4	27	less than 4	good	non exposed	188-23	>3	had ANC visit	no postnatal care	institution	skilled	25-34	2-4	female	no education	married	had occupation	rural	rich	<20	no education	can read	Burundi
61	1288025	61	kayanza - rural	kayanza - rural	1.28803	big problem	smaller than average	no	vaginal	single	less than 1 hour	24 months and above	not a big problem	yes	5+	35	ANC visit 4 and more	good	non exposed	9-11	>3	had ANC visit	no postnatal care	institution	skilled	35-49	5+	female	primary	married	had occupation	rural	poor	20-34	primary	can read	Burundi
61	1288025	61	kayanza - rural	kayanza - rural	1.28803	not big problem	average	yes	vaginal	single	less than 1 hour	24 months and above	not a big problem	yes	2-4	33	ANC visit 4 and more	good	non exposed	188-23	>3	had ANC visit	no postnatal care	institution	skilled	25-34	2-4	male	primary	married	had occupation	rural	middle	20-34	primary	can read	Burundi
62	1821438	62	gitega - rural	gitega - rural	1.82144	big problem	average	no	vaginal	single	less than 1 hour	24 months and above	not a big problem	yes	2-4	26	less than 4	good	non exposed	12-17	>3	had ANC visit	had postnatal cate	institution	not skilled	25-34	2-4	female	primary	single	had occupation	rural	poor	20-34		can read	Burundi
62	1821438	62	gitega - rural	gitega - rural	1.82144	not big problem	average	no	vaginal	single	less than 1 hour	24 months and above	not a big problem	yes	5+	36	less than 4	poor	exposed	6-8	>3	had ANC visit	had postnatal cate	institution	skilled	35-49	5+	female	primary	married	had occupation	rural	rich	20-34	primary	can read	Burundi
62	1821438	62	gitega - rural	gitega - rural	1.82144	big problem	average	yes	vaginal	single	less than 1 hour		not a big problem	no	1	26	less than 4	good	exposed	188-23	<=3	had ANC visit	no postnatal care	institution	skilled	25-34	1	female	primary	married	had occupation	rural	poor	20-34	primary	can read	Burundi
62	1821438	62	gitega - rural	gitega - rural	1.82144	big problem	average	yes	vaginal	single	less than 1 hour		big problem	yes	1	28	ANC visit 4 and more	poor	exposed	12-17	<=3	had ANC visit	no postnatal care	institution	skilled	25-34	1	male	primary	married	had occupation	rural	poor	20-34	primary	can read	Burundi
62	1821438	62	gitega - rural	gitega - rural	1.82144	big problem	average	yes	vaginal	single	less than 1 hour	24 months and above	not a big problem	yes	2-4	25	ANC visit 4 and more	good	non exposed	12-17	>3	had ANC visit	no postnatal care	institution	skilled	25-34	2-4	male	primary	married	had occupation	rural	poor	20-34	primary	canot read	Burundi
62	1821438	62	gitega - rural	gitega - rural	1.82144	big problem	average	yes	vaginal	single	less than 1 hour	24 months and above	big problem	yes	5+	31	ANC visit 4 and more	good	exposed	6-8	>3	had ANC visit	no postnatal care	institution	skilled	25-34	5+	male	no education	married	had occupation	rural	poor	20-34	primary	can read	Burundi
62	1821438	62	gitega - rural	gitega - rural	1.82144	not big problem	smaller than average	yes	vaginal	single	less than 1 hour	24 months and above	not a big problem	yes	2-4	29	ANC visit 4 and more	good	exposed	6-8	>3	had ANC visit	no postnatal care	institution	not skilled	25-34	2-4	male	primary	married	had occupation	rural	poor	20-34	primary	can read	Burundi
63	821776	63	muramvya - rural	muramvya - rural	0.821776	not big problem	average	yes	vaginal	single	less than 1 hour	24 months and above	not a big problem	yes	5+	35	ANC visit 4 and more	good	exposed	12-17	>3	had ANC visit	no postnatal care	institution	skilled	35-49	5+	male	primary	married	had occupation	rural	middle	20-34	primary	can read	Burundi
63	821776	63	muramvya - rural	muramvya - rural	0.821776	big problem	average	yes	vaginal	single	less than 1 hour	24 months and above	big problem	yes	2-4	23	ANC visit 4 and more	poor	non exposed	188-23	>3	had ANC visit	no postnatal care	institution	skilled	15-24	2-4	male	primary	married	had occupation	rural	middle	<20	primary	can read	Burundi
63	821776	63	muramvya - rural	muramvya - rural	0.821776	big problem	smaller than average	yes	vaginal	single	less than 1 hour	24 months and above	big problem	yes	5+	44	ANC visit 4 and more	good	exposed	188-23	>3	had ANC visit	no postnatal care	home	not skilled	35-49	5+	female	no education	married	had occupation	rural	poor	20-34	primary	canot read	Burundi
63	821776	63	muramvya - rural	muramvya - rural	0.821776	big problem	average	yes	vaginal	single	less than 1 hour	24 months and above	big problem	yes	2-4	29	less than 4	good	non exposed	188-23	>3	had ANC visit	no postnatal care	institution	skilled	25-34	2-4	male	no education	married	had occupation	rural	middle	<20	primary	canot read	Burundi
63	821776	63	muramvya - rural	muramvya - rural	0.821776	big problem	average	yes	vaginal	single	less than 1 hour	24 months and above	not a big problem	yes	5+	32	less than 4	good	exposed	12-17	>3	had ANC visit	no postnatal care	home	not skilled	25-34	5+	male	primary	married	had occupation	rural	poor	20-34	no education	can read	Burundi
63	821776	63	muramvya - rural	muramvya - rural	0.821776	big problem	average	yes		single	less than 1 hour	24 months and above	big problem	yes	5+	31	less than 4	good	exposed	9-11	>3	had ANC visit		institution	skilled	25-34	5+	male	primary	married	had occupation	rural	middle	<20	primary	can read	Burundi
63	821776	63	muramvya - rural	muramvya - rural	0.821776	big problem	average	yes	vaginal	single	less than 1 hour	less than 24 months	big problem	no	2-4	28	less than 4	good	non exposed	6-8	>3	had ANC visit	no postnatal care	institution	skilled	25-34	2-4	male	no education	married	had occupation	rural	rich	20-34	primary	can read	Burundi
63	821776	63	muramvya - rural	muramvya - rural	0.821776	big problem	average	yes	vaginal	single	less than 1 hour	24 months and above	not a big problem	yes	5+	39	less than 4	good	non exposed	12-17	>3	had ANC visit	no postnatal care	home	not skilled	35-49	5+	male	no education	married	had occupation	rural	rich	20-34	no education	can read	Burundi
64	933137	64	karusi - rural	karusi - rural	0.933137	big problem	average	yes	vaginal	single	less than 1 hour	24 months and above	big problem	yes	5+	34	less than 4	good	non exposed	9-11	>3	had ANC visit	had postnatal cate	institution	skilled	25-34	5+	male	no education	single	had occupation	rural	poor	20-34		canot read	Burundi
64	933137	64	karusi - rural	karusi - rural	0.933137	not big problem	average	yes	vaginal	single	less than 1 hour	24 months and above	not a big problem	no	2-4	28	less than 4	good	non exposed	188-23	>3	had ANC visit	no postnatal care	institution	skilled	25-34	2-4	female	no education	married	had occupation	rural	middle	20-34	primary	canot read	Burundi
64	933137	64	karusi - rural	karusi - rural	0.933137	not big problem	average	yes	vaginal	single	less than 1 hour	24 months and above	not a big problem	yes	5+	38	less than 4	good	non exposed	12-17	>3	had ANC visit	no postnatal care	institution	skilled	35-49	5+	male	primary	married	had occupation	rural	rich	20-34	primary	can read	Burundi
64	933137	64	karusi - rural	karusi - rural	0.933137	big problem	average	yes	vaginal	single	less than 1 hour	24 months and above	big problem	no	5+	34	less than 4	good	non exposed	9-11	>3	had ANC visit	no postnatal care	institution	skilled	25-34	5+	male	primary	married	had occupation	rural	poor	20-34	no education	can read	Burundi
64	933137	64	karusi - rural	karusi - rural	0.933137	big problem	average	yes	vaginal	single	less than 1 hour	24 months and above	big problem	yes	5+	32	less than 4	good	non exposed	12-17	>3	had ANC visit	no postnatal care	institution	skilled	25-34	5+	female	no education	married	had occupation	rural	poor	<20	no education	canot read	Burundi
64	933137	64	karusi - rural	karusi - rural	0.933137	not big problem	average	no	vaginal	single	less than 1 hour	24 months and above	not a big problem	no	5+	41	ANC visit 4 and more	good	non exposed	9-11	>3	had ANC visit	no postnatal care	institution	skilled	35-49	5+	male	no education	married	had occupation	rural	poor	20-34	primary	canot read	Burundi
64	933137	64	karusi - rural	karusi - rural	0.933137	big problem	average	yes	vaginal	single	less than 1 hour	less than 24 months	big problem	no	5+	34	ANC visit 4 and more	good	non exposed	12-17	>3	had ANC visit	no postnatal care	institution	skilled	25-34	5+	female	no education	married	had occupation	rural	poor	20-34	no education	canot read	Burundi
64	933137	64	karusi - rural	karusi - rural	0.933137	big problem	average	yes	vaginal	single	less than 1 hour	24 months and above	big problem	yes	2-4	27	ANC visit 4 and more	good	non exposed	12-17	>3	had ANC visit	no postnatal care	institution	skilled	25-34	2-4	male	no education	married	had occupation	rural	poor	<20	no education	canot read	Burundi
64	933137	64	karusi - rural	karusi - rural	0.933137	big problem	average	yes	vaginal	single	less than 1 hour	24 months and above	not a big problem	no	5+	31	ANC visit 4 and more	good	non exposed	9-11	>3	had ANC visit	no postnatal care	institution	skilled	25-34	5+	female	no education	married	had occupation	rural	poor	20-34	no education	canot read	Burundi
64	933137	64	karusi - rural	karusi - rural	0.933137	big problem	average	yes	vaginal	single	less than 1 hour	24 months and above	big problem	yes	2-4	25	less than 4	good	non exposed	188-23	>3	had ANC visit	no postnatal care	institution	skilled	25-34	2-4	male	no education	married	had occupation	rural	poor	20-34	primary	can read	Burundi
64	933137	64	karusi - rural	karusi - rural	0.933137	big problem	average	yes	vaginal	single	less than 1 hour	24 months and above	big problem	yes	5+	36	ANC visit 4 and more	good	non exposed	12-17	>3	had ANC visit	no postnatal care	institution	skilled	35-49	5+	female	no education	married	had occupation	rural	poor	20-34	no education	canot read	Burundi
64	933137	64	karusi - rural	karusi - rural	0.933137	big problem	average	no	vaginal	single	less than 1 hour	24 months and above	not a big problem	yes	5+	38	less than 4	good	non exposed	12-17	>3	had ANC visit	no postnatal care	institution	skilled	35-49	5+	female	primary	married	had occupation	rural	poor	20-34	primary	can read	Burundi
64	933137	64	karusi - rural	karusi - rural	0.933137	big problem	smaller than average	no	vaginal	single	less than 1 hour	24 months and above	big problem	yes	5+	29	less than 4	poor	non exposed	188-23	>3	had ANC visit	no postnatal care	institution	skilled	25-34	5+	female	no education	single	had occupation	rural	poor	<20		canot read	Burundi
64	933137	64	karusi - rural	karusi - rural	0.933137	not big problem	average	yes	vaginal	single	less than 1 hour	24 months and above	not a big problem	yes	2-4	29	ANC visit 4 and more	good	non exposed	12-17	>3	had ANC visit	no postnatal care	institution	skilled	25-34	2-4	male	primary	married	had occupation	rural	middle	20-34	no education	can read	Burundi
65	720741	65	muramvya - rural	muramvya - rural	0.720741	big problem	average	yes	vaginal	single	less than 1 hour	24 months and above	big problem	no	2-4	27	less than 4	good	exposed	188-23	>3	had ANC visit	no postnatal care	institution	skilled	25-34	2-4	male	no education	married	had occupation	rural	poor	20-34	primary	canot read	Burundi
65	720741	65	muramvya - rural	muramvya - rural	0.720741	not big problem	smaller than average	yes	vaginal	single	less than 1 hour	24 months and above	not a big problem	yes	5+	36	ANC visit 4 and more	good	exposed	12-17	>3	had ANC visit	no postnatal care	institution	skilled	35-49	5+	female	primary	married	had occupation	rural	middle	20-34	primary	can read	Burundi
65	720741	65	muramvya - rural	muramvya - rural	0.720741	big problem	average	yes	vaginal	single	less than 1 hour	24 months and above	big problem	yes	2-4	28	ANC visit 4 and more	good	non exposed	188-23	>3	had ANC visit	no postnatal care	institution	skilled	25-34	2-4	female	primary	married	had occupation	rural	rich	<20	primary	can read	Burundi
65	720741	65	muramvya - rural	muramvya - rural	0.720741	big problem	average	yes	vaginal	single	less than 1 hour		big problem	no	1	24	less than 4	good	non exposed	6-8	>3	had ANC visit	no postnatal care	institution	skilled	15-24	1	male	primary	single	had occupation	rural	middle	20-34		can read	Burundi
65	720741	65	muramvya - rural	muramvya - rural	0.720741	big problem	average	yes	vaginal	single	less than 1 hour	24 months and above	not a big problem	yes	5+	36	less than 4	good	exposed	12-17	>3	had ANC visit	no postnatal care	institution	skilled	35-49	5+	male	no education	married	had occupation	rural	poor	20-34	primary	can read	Burundi
65	720741	65	muramvya - rural	muramvya - rural	0.720741	big problem	smaller than average	yes	vaginal	single	less than 1 hour		not a big problem	yes	1	32	ANC visit 4 and more	good	non exposed	12-17	>3	had ANC visit	no postnatal care	home	not skilled	25-34	1	female	no education	single	had occupation	rural	poor	20-34		can read	Burundi
65	720741	65	muramvya - rural	muramvya - rural	0.720741	not big problem	average	yes	vaginal	single	less than 1 hour	24 months and above	not a big problem	yes	5+	36	ANC visit 4 and more	good	non exposed	12-17	>3	had ANC visit	no postnatal care	institution	skilled	35-49	5+	male	primary	married	had occupation	rural	rich	20-34	primary	can read	Burundi
65	720741	65	muramvya - rural	muramvya - rural	0.720741	big problem	average	yes	vaginal	single	less than 1 hour		not a big problem	yes	1	24	ANC visit 4 and more	good	non exposed	6-8	<=3	had ANC visit	no postnatal care	institution	skilled	15-24	1	male	primary	single	had occupation	rural	poor	20-34	no education	can read	Burundi
65	720741	65	muramvya - rural	muramvya - rural	0.720741	big problem	average	yes	vaginal	single	less than 1 hour	24 months and above	big problem	yes	2-4	25	ANC visit 4 and more	good	non exposed	9-11	>3	had ANC visit	no postnatal care	institution	skilled	25-34	2-4	male	no education	married	had occupation	rural	poor	<20	no education	canot read	Burundi
65	720741	65	muramvya - rural	muramvya - rural	0.720741	big problem	average	yes	vaginal	single	less than 1 hour	24 months and above	not a big problem	yes	2-4	28	ANC visit 4 and more	good	exposed	12-17	>3	had ANC visit	no postnatal care	institution	skilled	25-34	2-4	female	no education	married	had occupation	rural	poor	20-34	no education	can read	Burundi
65	720741	65	muramvya - rural	muramvya - rural	0.720741	big problem	average	yes	vaginal	single	less than 1 hour	24 months and above	big problem	no	5+	35	less than 4	good	non exposed	188-23	>3	had ANC visit	no postnatal care	institution	skilled	35-49	5+	female	primary	married	had occupation	rural	poor	20-34	no education	can read	Burundi
65	720741	65	muramvya - rural	muramvya - rural	0.720741	not big problem	average	yes	vaginal	single	less than 1 hour	24 months and above	not a big problem	yes	5+	37	ANC visit 4 and more	good	non exposed	9-11	>3	had ANC visit	no postnatal care	institution	skilled	35-49	5+	male	primary	married	had occupation	rural	rich	20-34	no education	can read	Burundi
66	637932	66	muramvya - rural	muramvya - rural	0.637932	big problem	average	yes		single	less than 1 hour	24 months and above	big problem	yes	5+	28		poor	non exposed	188-23	>3			institution	skilled	25-34	2-4	female	primary	single	had occupation	rural	poor	20-34	primary	can read	Burundi
66	637932	66	muramvya - rural	muramvya - rural	0.637932	big problem	average	yes	vaginal	single	less than 1 hour	24 months and above	not a big problem	no	5+	36	less than 4	good	non exposed	12-17	>3	had ANC visit	no postnatal care	institution	skilled	35-49	5+	male	primary	married	had occupation	rural	poor	20-34	no education	can read	Burundi
66	637932	66	muramvya - rural	muramvya - rural	0.637932	big problem	average	yes	vaginal	single	less than 1 hour	24 months and above	big problem	no	2-4	32	less than 4	poor	non exposed	6-8	>3	had ANC visit	no postnatal care	institution	skilled	25-34	2-4	male	no education	married	had occupation	rural	rich	20-34	primary	can read	Burundi
66	637932	66	muramvya - rural	muramvya - rural	0.637932	big problem	average	yes	vaginal	single	less than 1 hour	24 months and above	big problem	yes	2-4	30	less than 4	good	exposed	12-17	>3	had ANC visit	had postnatal cate	institution	not skilled	25-34	2-4	male	primary	single	had occupation	rural	poor	20-34	primary	can read	Burundi
66	637932	66	muramvya - rural	muramvya - rural	0.637932	big problem	average	yes	vaginal	single	more than 1 hour	24 months and above	big problem	yes	2-4	29	ANC visit 4 and more	good	non exposed	12-17	>3	had ANC visit	no postnatal care	institution	not skilled	25-34	2-4	female	no education	married	had occupation	rural	middle	20-34	primary	canot read	Burundi
66	637932	66	muramvya - rural	muramvya - rural	0.637932	big problem	average	yes	vaginal	single	less than 1 hour	24 months and above	big problem	yes	2-4	22	less than 4	good	non exposed	12-17	<=3	had ANC visit	no postnatal care	institution	not skilled	15-24	2-4	male	primary	married	had occupation	rural	middle	<20	primary	can read	Burundi
66	637932	66	muramvya - rural	muramvya - rural	0.637932	big problem	smaller than average	no	vaginal	single	less than 1 hour	24 months and above	big problem	yes	5+	35	less than 4	good	non exposed	6-8	>3	had ANC visit	no postnatal care	institution	not skilled	35-49	5+	female	primary	married	had occupation	rural	rich	20-34	primary	can read	Burundi
67	794988	67	muramvya - rural	muramvya - rural	0.794988	big problem	average	yes	vaginal	single	more than 1 hour	24 months and above	not a big problem	yes	5+	39	less than 4	good	exposed	188-23	>3	had ANC visit	no postnatal care	institution	skilled	35-49	5+	female	no education	married	had occupation	rural	poor	20-34	primary	can read	Burundi
67	794988	67	muramvya - rural	muramvya - rural	0.794988	big problem	average	yes	vaginal	single	less than 1 hour		not a big problem	yes	1	22	ANC visit 4 and more	good	exposed	12-17	>3	had ANC visit	no postnatal care	institution	skilled	15-24	1	male	secondary	single	had occupation	rural	poor	20-34		can read	Burundi
67	794988	67	muramvya - rural	muramvya - rural	0.794988	big problem	average	yes	vaginal	single	more than 1 hour	24 months and above	big problem	yes	5+	30	ANC visit 4 and more	good	non exposed	12-17	>3	had ANC visit	no postnatal care	institution	skilled	25-34	5+	female	primary	married	had occupation	rural	rich	<20	primary	can read	Burundi
67	794988	67	muramvya - rural	muramvya - rural	0.794988	big problem	average	yes	vaginal	single	less than 1 hour	24 months and above	big problem	yes	2-4	28	ANC visit 4 and more	good	non exposed	188-23	>3	had ANC visit	no postnatal care	institution	skilled	25-34	2-4	male	no education	married	had occupation	rural	poor	20-34	primary	canot read	Burundi
67	794988	67	muramvya - rural	muramvya - rural	0.794988	big problem	average	yes	vaginal	single	less than 1 hour	24 months and above	big problem	yes	2-4	43	less than 4	good	non exposed	188-23	>3	had ANC visit	no postnatal care	institution	skilled	35-49	2-4	female	no education	married	had occupation	rural	middle	20-34	no education	can read	Burundi
67	794988	67	muramvya - rural	muramvya - rural	0.794988	big problem	average	no	vaginal	single	less than 1 hour	24 months and above	big problem	yes	5+	34	less than 4	good	exposed	188-23	<=3	had ANC visit	no postnatal care	institution	skilled	25-34	5+	female	primary	married	had occupation	rural	rich	20-34	primary	can read	Burundi
67	794988	67	muramvya - rural	muramvya - rural	0.794988	big problem	average	yes	vaginal	single	less than 1 hour		big problem	yes	1	23	ANC visit 4 and more	good	non exposed	188-23	<=3	had ANC visit	no postnatal care	institution	skilled	15-24	1	female	primary	married	had occupation	rural	middle	20-34	primary	can read	Burundi
68	584670	68	makamba - urban	makamba - urban	0.58467	not big problem	average	yes	vaginal	single	less than 1 hour	less than 24 months	not a big problem	no	2-4	23	less than 4	good	exposed	9-11	>3	had ANC visit	no postnatal care	institution	skilled	15-24	2-4	male	no education	married	on occupation	urban	rich	20-34	no education	can read	Burundi
68	584670	68	makamba - urban	makamba - urban	0.58467	not big problem	average	yes	vaginal	single	less than 1 hour	24 months and above	not a big problem	no	2-4	28	less than 4	good	exposed	188-23	>3	had ANC visit	no postnatal care	institution	skilled	25-34	2-4	female	primary	married	had occupation	urban	rich	<20	primary	can read	Burundi
68	584670	68	makamba - urban	makamba - urban	0.58467	not big problem	average	yes	vaginal	single	less than 1 hour	24 months and above	not a big problem	no	2-4	33	ANC visit 4 and more	good	exposed	6-8	>3	had ANC visit	no postnatal care	institution	skilled	25-34	2-4	male	secondary	married	had occupation	urban	rich	20-34	higher	can read	Burundi
68	584670	68	makamba - urban	makamba - urban	0.58467	big problem	average	yes	vaginal	single	less than 1 hour		not a big problem	no	1	25	less than 4	poor	non exposed	12-17	>3	had ANC visit	no postnatal care	institution	skilled	25-34	1	female	primary	single	had occupation	urban	rich	20-34	secondary	can read	Burundi
68	584670	68	makamba - urban	makamba - urban	0.58467	big problem	average	yes	vaginal	single	less than 1 hour	24 months and above	not a big problem	no	2-4	23	ANC visit 4 and more	good	exposed	12-17	<=3	had ANC visit	no postnatal care	institution	skilled	15-24	2-4	male	primary	married	had occupation	urban	rich	<20	primary	can read	Burundi
68	584670	68	makamba - urban	makamba - urban	0.58467	big problem	smaller than average	yes	vaginal	single	less than 1 hour	less than 24 months	not a big problem	no	2-4	35	less than 4	good	exposed	12-17	>3	had ANC visit	no postnatal care	institution	skilled	35-49	2-4	female	secondary	married	had occupation	urban	rich	20-34	higher	can read	Burundi
68	584670	68	makamba - urban	makamba - urban	0.58467	big problem	average	yes	vaginal	single	less than 1 hour	24 months and above	not a big problem	no	2-4	26	ANC visit 4 and more	good	non exposed	12-17	<=3	had ANC visit	no postnatal care	institution	skilled	25-34	2-4	female	no education	single	had occupation	urban	rich	20-34		can read	Burundi
68	584670	68	makamba - urban	makamba - urban	0.58467	big problem	average	yes	vaginal	single	less than 1 hour	less than 24 months	not a big problem	no	2-4	32	less than 4	good	exposed	9-11	>3	had ANC visit	no postnatal care	institution	skilled	25-34	2-4	male	secondary	married	had occupation	urban	rich	20-34	secondary	can read	Burundi
69	678172	69	mwaro - rural	mwaro - rural	0.678172	not big problem	average	yes	vaginal	single	less than 1 hour	24 months and above	not a big problem	yes	2-4	32	ANC visit 4 and more	good	exposed	188-23	>3	had ANC visit	no postnatal care	home	not skilled	25-34	2-4	female	primary	married	had occupation	rural	middle	20-34	no education	can read	Burundi
69	678172	69	mwaro - rural	mwaro - rural	0.678172	big problem	average	yes	vaginal	single	less than 1 hour	24 months and above	big problem	no	2-4	36	ANC visit 4 and more	good	exposed	12-17	>3	had ANC visit	no postnatal care	institution	skilled	35-49	2-4	female	no education	married	had occupation	rural	poor	20-34	no education	canot read	Burundi
69	678172	69	mwaro - rural	mwaro - rural	0.678172	big problem	smaller than average	yes	vaginal	single	less than 1 hour		not a big problem	no	1	21	ANC visit 4 and more	good	non exposed	188-23	<=3	had ANC visit	no postnatal care	institution	skilled	15-24	1	female	secondary	married	had occupation	rural	poor	<20	no education	can read	Burundi
69	678172	69	mwaro - rural	mwaro - rural	0.678172	big problem	average	yes	vaginal	single	less than 1 hour	24 months and above	big problem	yes	5+	35	less than 4	good	non exposed	12-17	>3	No ANC visit	no postnatal care	institution	not skilled	35-49	5+	male	no education	married	had occupation	rural	poor	<20	primary	canot read	Burundi
69	678172	69	mwaro - rural	mwaro - rural	0.678172	big problem	average	yes	vaginal	single	less than 1 hour	24 months and above	big problem	yes	5+	33	ANC visit 4 and more	good	non exposed	12-17	>3	had ANC visit	no postnatal care	institution	skilled	25-34	5+	female	no education	married	had occupation	rural	middle	20-34	primary	canot read	Burundi
69	678172	69	mwaro - rural	mwaro - rural	0.678172	big problem	average	yes	vaginal	single	less than 1 hour	24 months and above	not a big problem	yes	2-4	23	ANC visit 4 and more	poor	non exposed	6-8	>3	had ANC visit	no postnatal care	institution	skilled	15-24	2-4	male	primary	married	had occupation	rural	poor	20-34	no education	can read	Burundi
69	678172	69	mwaro - rural	mwaro - rural	0.678172	not big problem	smaller than average	yes	vaginal	multiple		24 months and above	not a big problem	yes	5+	32	less than 4	good	non exposed	9-11	<=3	had ANC visit	had postnatal cate	institution	not skilled	25-34	5+	male	primary	married	had occupation	rural	poor	20-34	primary	can read	Burundi
69	678172	69	mwaro - rural	mwaro - rural	0.678172	not big problem	smaller than average	yes	vaginal	multiple		24 months and above	not a big problem	yes	5+	32		good	non exposed	9-11	<=3			institution	not skilled	25-34	5+	female	primary	married	had occupation	rural	poor	20-34	primary	can read	Burundi
70	1189811	70	muyinga - rural	muyinga - rural	1.18981	big problem	average	yes	vaginal	single	less than 1 hour		not a big problem	yes	1	19	less than 4	good	non exposed	188-23	<=3	had ANC visit	no postnatal care	institution	skilled	15-24	1	male	primary	single	had occupation	rural	poor	<20	primary	can read	Burundi
70	1189811	70	muyinga - rural	muyinga - rural	1.18981	not big problem	average	yes	vaginal	single	less than 1 hour	24 months and above	not a big problem	yes	2-4	25	less than 4	good	non exposed	12-17	>3	had ANC visit	no postnatal care	institution	skilled	25-34	2-4	male	primary	married	had occupation	rural	poor	20-34	primary	canot read	Burundi
70	1189811	70	muyinga - rural	muyinga - rural	1.18981	big problem	smaller than average	yes	vaginal	single		24 months and above	not a big problem	yes	2-4	27	ANC visit 4 and more	good	non exposed	6-8	>3	had ANC visit	no postnatal care	institution	skilled	25-34	2-4	male	no education	married	had occupation	rural	poor	20-34	primary	can read	Burundi
70	1189811	70	muyinga - rural	muyinga - rural	1.18981	big problem	average	yes	vaginal	single	less than 1 hour		not a big problem	yes	1	21	less than 4	good	non exposed	12-17	<=3	had ANC visit	no postnatal care	institution	skilled	15-24	1	male	primary	single	had occupation	rural	rich	20-34	primary	can read	Burundi
70	1189811	70	muyinga - rural	muyinga - rural	1.18981	not big problem	average	yes	vaginal	single	less than 1 hour	24 months and above	not a big problem	no	5+	37	less than 4	good	exposed	12-17	>3	had ANC visit	no postnatal care	institution	skilled	35-49	5+	female	no education	married	had occupation	rural	poor	20-34	no education	can read	Burundi
71	1439980	71	makamba - rural	makamba - rural	1.43998	big problem	average	yes	vaginal	single	less than 1 hour	24 months and above	big problem	yes	2-4	30	ANC visit 4 and more	good	non exposed	6-8	>3	had ANC visit	no postnatal care	institution	skilled	25-34	2-4	male	primary	married	had occupation	rural	rich	<20	primary	can read	Burundi
71	1439980	71	makamba - rural	makamba - rural	1.43998	not big problem	average	yes	vaginal	single	less than 1 hour	24 months and above	not a big problem	yes	5+	35	ANC visit 4 and more	good	non exposed	9-11	>3	had ANC visit	no postnatal care	institution	skilled	35-49	5+	male	primary	single	had occupation	rural	poor	<20	primary	can read	Burundi
71	1439980	71	makamba - rural	makamba - rural	1.43998	big problem	average	yes	vaginal	single	less than 1 hour	less than 24 months	big problem	no	5+	31	ANC visit 4 and more	good	non exposed	188-23	>3	had ANC visit	no postnatal care	institution	skilled	25-34	5+	female	no education	single	had occupation	rural	rich	<20	primary	canot read	Burundi
71	1439980	71	makamba - rural	makamba - rural	1.43998	not big problem	average	yes	vaginal	single	less than 1 hour	24 months and above	not a big problem	yes	2-4	26	ANC visit 4 and more	good	exposed	9-11	>3	had ANC visit	no postnatal care	institution	skilled	25-34	2-4	female	primary	single	had occupation	rural	poor	<20	no education	can read	Burundi
71	1439980	71	makamba - rural	makamba - rural	1.43998	big problem	average	yes	vaginal	single	less than 1 hour	24 months and above	big problem	yes	2-4	26	ANC visit 4 and more	good	exposed	12-17	<=3	had ANC visit	had postnatal cate	institution	skilled	25-34	2-4	male	secondary	single	had occupation	rural	poor	<20		can read	Burundi
71	1439980	71	makamba - rural	makamba - rural	1.43998	big problem	average	yes	vaginal	single	less than 1 hour	less than 24 months	big problem	yes	2-4	22	less than 4	poor	non exposed	188-23	>3	had ANC visit	had postnatal cate	home	not skilled	15-24	2-4	female	secondary	married	had occupation	rural	rich	<20	secondary	can read	Burundi
71	1439980	71	makamba - rural	makamba - rural	1.43998	big problem	average	yes	vaginal	single	less than 1 hour	24 months and above	not a big problem	yes	2-4	23	ANC visit 4 and more	poor	non exposed	6-8	>3	had ANC visit	no postnatal care	home	not skilled	15-24	2-4	male	primary	single	had occupation	rural	middle	<20		canot read	Burundi
71	1439980	71	makamba - rural	makamba - rural	1.43998	big problem	average	yes	vaginal	single	less than 1 hour		not a big problem	yes	1	20	less than 4	good	exposed	9-11	>3	had ANC visit	no postnatal care	institution	skilled	15-24	1	male	primary	single	had occupation	rural	rich	<20	primary	can read	Burundi
72	581442	72	makamba - rural	makamba - rural	0.581442	big problem	average	yes	vaginal	single	more than 1 hour	24 months and above	big problem	no	2-4	22	ANC visit 4 and more	good	non exposed	6-8	>3	had ANC visit	had postnatal cate	institution	skilled	15-24	2-4	female	no education	single	had occupation	rural	rich	<20		canot read	Burundi
72	581442	72	makamba - rural	makamba - rural	0.581442	big problem	average	yes	vaginal	single	less than 1 hour		big problem	yes	1	20	ANC visit 4 and more	good	non exposed	12-17	<=3	had ANC visit	no postnatal care	institution	skilled	15-24	1	male	secondary	married	had occupation	rural	poor	<20	secondary	can read	Burundi
72	581442	72	makamba - rural	makamba - rural	0.581442	big problem	average	yes	vaginal	single	more than 1 hour	less than 24 months	big problem	yes	2-4	23	less than 4	good	non exposed	6-8	>3	had ANC visit	no postnatal care	institution	skilled	15-24	2-4	male	primary	married	had occupation	rural	poor	20-34	primary	can read	Burundi
72	581442	72	makamba - rural	makamba - rural	0.581442	big problem	average	yes	vaginal	single	more than 1 hour		big problem	yes	2-4	23		good	non exposed	188-23	>3			institution	skilled	15-24	1	female	primary	married	had occupation	rural	poor	20-34	primary	can read	Burundi
72	581442	72	makamba - rural	makamba - rural	0.581442	big problem	smaller than average	yes	vaginal	single	less than 1 hour	less than 24 months	big problem	no	2-4	25	less than 4	good	non exposed	188-23	>3	had ANC visit	no postnatal care	institution	skilled	25-34	2-4	male	no education	single	had occupation	rural	poor	<20	primary	canot read	Burundi
72	581442	72	makamba - rural	makamba - rural	0.581442	big problem	average	yes	vaginal	single	more than 1 hour	24 months and above	big problem	yes	2-4	30	ANC visit 4 and more	good	non exposed	12-17	>3	had ANC visit	no postnatal care	institution	skilled	25-34	2-4	male	primary	single	had occupation	rural	rich	20-34		can read	Burundi
72	581442	72	makamba - rural	makamba - rural	0.581442	big problem	average	yes	vaginal	single	more than 1 hour	24 months and above	big problem	no	2-4	32	ANC visit 4 and more	good	non exposed	12-17	>3	had ANC visit	no postnatal care	institution	not skilled	25-34	2-4	male	no education	single	had occupation	rural	poor	20-34	primary	can read	Burundi
73	1050321	73	cibitoke - rural	cibitoke - rural	1.05032	not big problem	average	yes	vaginal	single	more than 1 hour	24 months and above	not a big problem	yes	2-4	31	less than 4	poor	non exposed	12-17	>3	had ANC visit	no postnatal care	home	not skilled	25-34	2-4	female	no education	single	had occupation	rural	poor	20-34	primary	canot read	Burundi
73	1050321	73	cibitoke - rural	cibitoke - rural	1.05032	big problem	average	no	vaginal	single	less than 1 hour	24 months and above	big problem	yes	5+	35	ANC visit 4 and more	good	non exposed	188-23	>3	had ANC visit	no postnatal care	institution	skilled	35-49	5+	male	no education	married	had occupation	rural	middle	<20	primary	canot read	Burundi
73	1050321	73	cibitoke - rural	cibitoke - rural	1.05032	big problem	average	yes	vaginal	single	less than 1 hour	24 months and above	big problem	yes	2-4	23	ANC visit 4 and more	good	non exposed	9-11	>3	had ANC visit	no postnatal care	institution	skilled	15-24	2-4	female	no education	single	had occupation	rural	poor	<20		canot read	Burundi
73	1050321	73	cibitoke - rural	cibitoke - rural	1.05032	big problem	average	yes	vaginal	single	less than 1 hour	less than 24 months	big problem	yes	2-4	34	less than 4	good	exposed	9-11	>3	had ANC visit	no postnatal care	institution	skilled	25-34	2-4	male	no education	married	had occupation	rural	poor	20-34	no education	canot read	Burundi
73	1050321	73	cibitoke - rural	cibitoke - rural	1.05032	big problem	average	yes	vaginal	single	less than 1 hour	24 months and above	not a big problem	yes	2-4	23	ANC visit 4 and more	poor	non exposed	9-11	>3	had ANC visit	no postnatal care	home	not skilled	15-24	2-4	male	primary	single	had occupation	rural	middle	<20	primary	canot read	Burundi
73	1050321	73	cibitoke - rural	cibitoke - rural	1.05032	big problem	average	yes	vaginal	single	less than 1 hour	24 months and above	big problem	yes	2-4	28	less than 4	good	exposed	188-23	>3	had ANC visit	no postnatal care	institution	skilled	25-34	2-4	male	secondary	married	had occupation	rural	rich	20-34	secondary	can read	Burundi
73	1050321	73	cibitoke - rural	cibitoke - rural	1.05032	big problem	average	yes	vaginal	single	less than 1 hour	24 months and above	not a big problem	yes	2-4	30	ANC visit 4 and more	good	non exposed	188-23	>3	had ANC visit	no postnatal care	institution	skilled	25-34	2-4	male	primary	married	had occupation	rural	rich	<20	secondary	can read	Burundi
73	1050321	73	cibitoke - rural	cibitoke - rural	1.05032	big problem	average	yes	vaginal	single	less than 1 hour		big problem	yes	1	18	less than 4	good	non exposed	6-8	>3	had ANC visit	no postnatal care	institution	skilled	15-24	1	female	no education	single	had occupation	rural	middle	<20		canot read	Burundi
73	1050321	73	cibitoke - rural	cibitoke - rural	1.05032	big problem	average	no	vaginal	single	less than 1 hour	24 months and above	big problem	no	5+	34	less than 4	good	non exposed	12-17	>3	had ANC visit	no postnatal care	institution	skilled	25-34	5+	male	no education	married	had occupation	rural	middle	20-34	primary	canot read	Burundi
73	1050321	73	cibitoke - rural	cibitoke - rural	1.05032	big problem	average	no	vaginal	single	less than 1 hour	24 months and above	big problem	yes	5+	35	ANC visit 4 and more	good	non exposed	6-8	>3	had ANC visit	no postnatal care	institution	skilled	35-49	5+	female	primary	married	had occupation	rural	poor	20-34	secondary	can read	Burundi
73	1050321	73	cibitoke - rural	cibitoke - rural	1.05032	big problem	average	yes	vaginal	single	less than 1 hour	24 months and above	not a big problem	yes	5+	35	ANC visit 4 and more	poor	non exposed	9-11	>3	had ANC visit	no postnatal care	institution	skilled	35-49	5+	male	primary	single	had occupation	rural	rich	<20	primary	can read	Burundi
74	1345637	74	muyinga - rural	muyinga - rural	1.34564	big problem	average	yes	vaginal	single	less than 1 hour		not a big problem	no	1	22	ANC visit 4 and more	good	non exposed	12-17	<=3	had ANC visit	had postnatal cate	institution	skilled	15-24	1	male	secondary	single	had occupation	rural	rich	20-34	primary	can read	Burundi
74	1345637	74	muyinga - rural	muyinga - rural	1.34564	big problem	average	yes	vaginal	single	more than 1 hour	24 months and above	not a big problem	yes	2-4	48		poor	non exposed	188-23	>3			home	not skilled	35-49	2-4	female	no education	single	had occupation	rural	poor	35-49	no education	canot read	Burundi
74	1345637	74	muyinga - rural	muyinga - rural	1.34564	not big problem	average	yes	vaginal	single	less than 1 hour	24 months and above	not a big problem	no	2-4	22	ANC visit 4 and more	good	non exposed	12-17	<=3	had ANC visit	no postnatal care	institution	skilled	15-24	2-4	female	no education	single	had occupation	rural	rich	<20	primary	canot read	Burundi
74	1345637	74	muyinga - rural	muyinga - rural	1.34564	big problem	average	yes	vaginal	single	less than 1 hour	24 months and above	not a big problem	yes	2-4	22	ANC visit 4 and more	good	non exposed	188-23	<=3	had ANC visit	no postnatal care	institution	skilled	15-24	2-4	male	primary	single	had occupation	rural	rich	<20	no education	can read	Burundi
74	1345637	74	muyinga - rural	muyinga - rural	1.34564	big problem	average	no	vaginal	single	more than 1 hour	24 months and above	not a big problem	no	2-4	22	less than 4	good	exposed	188-23	>3	had ANC visit	had postnatal cate	home	not skilled	15-24	2-4	male	no education	single	had occupation	rural	poor	<20		canot read	Burundi
74	1345637	74	muyinga - rural	muyinga - rural	1.34564	not big problem	smaller than average	yes	vaginal	single	less than 1 hour	24 months and above	not a big problem	yes	2-4	34	ANC visit 4 and more	good	non exposed	188-23	>3	had ANC visit	no postnatal care	institution	skilled	25-34	2-4	female	secondary	married	had occupation	rural	rich	20-34	secondary	can read	Burundi
74	1345637	74	muyinga - rural	muyinga - rural	1.34564	big problem	average	yes	vaginal	single	less than 1 hour	24 months and above	not a big problem	yes	5+	29	ANC visit 4 and more	poor	non exposed	188-23	>3	had ANC visit	no postnatal care	institution	skilled	25-34	5+	female	primary	single	had occupation	rural	poor	<20	primary	can read	Burundi
74	1345637	74	muyinga - rural	muyinga - rural	1.34564	big problem	average	yes	vaginal	single	less than 1 hour	24 months and above	not a big problem	yes	2-4	25	ANC visit 4 and more	good	non exposed	6-8	>3	had ANC visit	no postnatal care	institution	skilled	25-34	2-4	male	no education	single	had occupation	rural	rich	<20	no education	canot read	Burundi
74	1345637	74	muyinga - rural	muyinga - rural	1.34564	not big problem	average	yes	vaginal	single	more than 1 hour	24 months and above	not a big problem	no	5+	37	ANC visit 4 and more	good	exposed	12-17	>3	had ANC visit	no postnatal care	institution	skilled	35-49	5+	male	no education	married	had occupation	rural	rich	20-34	primary	canot read	Burundi
74	1345637	74	muyinga - rural	muyinga - rural	1.34564	not big problem	average	yes	vaginal	single	less than 1 hour	24 months and above	not a big problem	yes	2-4	21	ANC visit 4 and more	good	exposed	6-8	>3	had ANC visit	had postnatal cate	institution	skilled	15-24	2-4	male	primary	single	had occupation	rural	rich	<20	primary	can read	Burundi
75	1153628	75	bubanza - rural	bubanza - rural	1.15363	not big problem	smaller than average	yes	vaginal	single	less than 1 hour	less than 24 months	not a big problem	no	2-4	25	ANC visit 4 and more	good	non exposed	12-17	>3	had ANC visit	no postnatal care	institution	skilled	25-34	2-4	female	no education	married	had occupation	rural	rich	20-34	no education	canot read	Burundi
75	1153628	75	bubanza - rural	bubanza - rural	1.15363	big problem	average	yes	vaginal	single	less than 1 hour		not a big problem	yes	1	21	less than 4	poor	non exposed	12-17	<=3	had ANC visit	no postnatal care	institution	skilled	15-24	1	male	no education	married	had occupation	rural	poor	20-34	no education	canot read	Burundi
75	1153628	75	bubanza - rural	bubanza - rural	1.15363	big problem	average	yes	caesarean	single	more than 1 hour	24 months and above	not a big problem	no	2-4	27	ANC visit 4 and more	good	non exposed	188-23	>3	had ANC visit	no postnatal care	institution	skilled	25-34	2-4	female	primary	married	had occupation	rural	rich	<20	no education	canot read	Burundi
75	1153628	75	bubanza - rural	bubanza - rural	1.15363	big problem	average	yes	caesarean	single	less than 1 hour	24 months and above	not a big problem	yes	2-4	26	less than 4	good	non exposed	9-11	>3	had ANC visit	no postnatal care	institution	skilled	25-34	2-4	male	no education	married	had occupation	rural	rich	20-34	primary	canot read	Burundi
75	1153628	75	bubanza - rural	bubanza - rural	1.15363	big problem	average	yes	vaginal	single	less than 1 hour	24 months and above	not a big problem	yes	5+	36	ANC visit 4 and more	good	non exposed	12-17	>3	had ANC visit	had postnatal cate	institution	skilled	35-49	5+	female	primary	married	had occupation	rural	rich	<20	primary	can read	Burundi
75	1153628	75	bubanza - rural	bubanza - rural	1.15363	big problem	average	no	vaginal	single	less than 1 hour	24 months and above	big problem	no	5+	40	ANC visit 4 and more	good	non exposed	188-23	>3	had ANC visit	no postnatal care	institution	skilled	35-49	5+	female	primary	single	had occupation	rural	poor	20-34		can read	Burundi
75	1153628	75	bubanza - rural	bubanza - rural	1.15363	big problem	average	yes	vaginal	single	less than 1 hour	24 months and above	not a big problem	no	5+	27	ANC visit 4 and more	good	exposed	9-11	>3	had ANC visit	no postnatal care	institution	skilled	25-34	5+	male	primary	single	had occupation	rural	middle	<20	primary	canot read	Burundi
75	1153628	75	bubanza - rural	bubanza - rural	1.15363	not big problem	smaller than average	yes	vaginal	single	less than 1 hour	24 months and above	not a big problem	no	2-4	21	less than 4	good	non exposed	12-17	>3	had ANC visit	no postnatal care	institution	skilled	15-24	2-4	male	primary	single	had occupation	rural	rich	<20	no education	canot read	Burundi
75	1153628	75	bubanza - rural	bubanza - rural	1.15363	not big problem	average	yes	vaginal	single	less than 1 hour	less than 24 months	not a big problem	yes	2-4	24		poor	non exposed	188-23	>3			institution	skilled	15-24	2-4	female	no education	married	had occupation	rural	rich	20-34	no education	can read	Burundi
76	216495	76	makamba - urban	makamba - urban	0.216495	big problem	average	yes	vaginal	single	less than 1 hour	24 months and above	not a big problem	yes	5+	33	less than 4	good	non exposed	188-23	>3	had ANC visit	no postnatal care	institution	skilled	25-34	5+	male	primary	married	had occupation	urban	rich	20-34	primary	can read	Burundi
76	216495	76	makamba - urban	makamba - urban	0.216495	not big problem	average	yes	vaginal	single	less than 1 hour	less than 24 months	not a big problem	yes	5+	32	less than 4	good	non exposed	6-8	>3	had ANC visit	no postnatal care	institution	skilled	25-34	5+	male	primary	single	on occupation	urban	rich	<20	primary	can read	Burundi
76	216495	76	makamba - urban	makamba - urban	0.216495	not big problem	average	yes	vaginal	single	less than 1 hour	less than 24 months	not a big problem	yes	5+	32		good	non exposed	188-23	>3			institution	skilled	25-34	5+	male	primary	single	on occupation	urban	rich	<20	primary	can read	Burundi
76	216495	76	makamba - urban	makamba - urban	0.216495	not big problem	average	yes	vaginal	single	less than 1 hour	less than 24 months	not a big problem	yes	2-4	21	ANC visit 4 and more	poor	non exposed	6-8	<=3	had ANC visit	no postnatal care	institution	skilled	15-24	2-4	female	secondary	single	had occupation	urban	rich	20-34	primary	can read	Burundi
76	216495	76	makamba - urban	makamba - urban	0.216495	not big problem	average	yes	caesarean	single	less than 1 hour		not a big problem	yes	2-4	21		poor	non exposed	12-17	<=3			institution	skilled	15-24	1	female	secondary	single	had occupation	urban	rich	20-34	primary	can read	Burundi
76	216495	76	makamba - urban	makamba - urban	0.216495	big problem	average	yes	caesarean	single	more than 1 hour		not a big problem	yes	1	22	less than 4	good	exposed	12-17	<=3	had ANC visit	no postnatal care	institution	skilled	15-24	1	male	secondary	married	had occupation	urban	rich	20-34	secondary	can read	Burundi
76	216495	76	makamba - urban	makamba - urban	0.216495	big problem	average	yes	vaginal	single	less than 1 hour	less than 24 months	not a big problem	yes	5+	40	ANC visit 4 and more	good	non exposed	9-11	<=3	had ANC visit	no postnatal care	institution	skilled	35-49	5+	female	secondary	single	had occupation	urban	rich	20-34	no education	can read	Burundi
76	216495	76	makamba - urban	makamba - urban	0.216495	not big problem	smaller than average	yes	vaginal	single	less than 1 hour	24 months and above	not a big problem	yes	2-4	25	less than 4	good	non exposed	12-17	>3	had ANC visit	no postnatal care	institution	skilled	25-34	2-4	male	secondary	single	had occupation	urban	rich	<20	no education	can read	Burundi
77	252853	77	rutana - urban	rutana - urban	0.252853	big problem	average	yes	vaginal	single	more than 1 hour		not a big problem	yes	1	16	less than 4	good	non exposed	6-8	>3	had ANC visit	no postnatal care	institution	skilled	15-24	1	female	secondary	single	had occupation	urban	rich	<20		can read	Burundi
77	252853	77	rutana - urban	rutana - urban	0.252853	big problem	average	yes	vaginal	single	less than 1 hour	24 months and above	not a big problem	yes	5+	36	less than 4	good	exposed	188-23	>3	had ANC visit	no postnatal care	institution	skilled	35-49	5+	male	no education	married	had occupation	urban	rich	20-34	primary	can read	Burundi
77	252853	77	rutana - urban	rutana - urban	0.252853	big problem	average	yes	vaginal	single	less than 1 hour	less than 24 months	not a big problem	yes	5+	27	less than 4	good	non exposed	6-8	>3	had ANC visit	no postnatal care	institution	skilled	25-34	5+	female	primary	married	had occupation	urban	rich	<20	primary	can read	Burundi
77	252853	77	rutana - urban	rutana - urban	0.252853	big problem	average	yes	vaginal	single	less than 1 hour		not a big problem	yes	1	18	less than 4	good	exposed	12-17	<=3	had ANC visit	no postnatal care	institution	skilled	15-24	1	female	primary	single	had occupation	urban	rich	<20	primary	can read	Burundi
77	252853	77	rutana - urban	rutana - urban	0.252853	big problem	average	yes	caesarean	single	more than 1 hour		not a big problem	yes	2-4	27		poor	non exposed	188-23	>3			institution	skilled	25-34	1	male	secondary	married	on occupation	urban	rich	20-34	secondary	can read	Burundi
77	252853	77	rutana - urban	rutana - urban	0.252853	not big problem	average	yes	vaginal	single	less than 1 hour		not a big problem	yes	1	22	ANC visit 4 and more	good	exposed	6-8	<=3	had ANC visit	no postnatal care	institution	skilled	15-24	1	male	secondary	married	on occupation	urban	rich	20-34	primary	can read	Burundi
77	252853	77	rutana - urban	rutana - urban	0.252853	big problem	smaller than average	yes	vaginal	single	less than 1 hour	24 months and above	not a big problem	yes	2-4	25	less than 4	good	exposed	9-11	>3	had ANC visit	no postnatal care	institution	skilled	25-34	2-4	female	secondary	married	had occupation	urban	rich	20-34	primary	can read	Burundi
77	252853	77	rutana - urban	rutana - urban	0.252853	not big problem	average	yes	caesarean	single	less than 1 hour	24 months and above	not a big problem	yes	2-4	31	ANC visit 4 and more	good	non exposed	12-17	>3	had ANC visit	no postnatal care	institution	skilled	25-34	2-4	male	secondary	married	had occupation	urban	rich	20-34	primary	can read	Burundi
77	252853	77	rutana - urban	rutana - urban	0.252853	not big problem	average	yes	caesarean	single	more than 1 hour	24 months and above	not a big problem	yes	2-4	21	less than 4	good	exposed	12-17	>3	had ANC visit	no postnatal care	institution	skilled	15-24	2-4	male	secondary	single	on occupation	urban	rich	<20	primary	can read	Burundi
78	716849	78	cankuzo - rural	cankuzo - rural	0.716849	not big problem	smaller than average	yes	vaginal	single	less than 1 hour	24 months and above	not a big problem	yes	2-4	26	ANC visit 4 and more	good	exposed	12-17	>3	had ANC visit	had postnatal cate	institution	not skilled	25-34	2-4	male	no education	married	had occupation	rural	rich	<20	no education	canot read	Burundi
78	716849	78	cankuzo - rural	cankuzo - rural	0.716849	not big problem	average	yes	vaginal	single	less than 1 hour		not a big problem	yes	1	20	ANC visit 4 and more	good	non exposed	188-23	<=3	had ANC visit	no postnatal care	institution	skilled	15-24	1	male	primary	married	had occupation	rural	poor	<20	no education	can read	Burundi
78	716849	78	cankuzo - rural	cankuzo - rural	0.716849	not big problem	average	yes	vaginal	single	less than 1 hour	24 months and above	not a big problem	no	5+	31	less than 4	good	exposed	188-23	>3	had ANC visit	no postnatal care	institution	skilled	25-34	5+	female	primary	married	had occupation	rural	rich	<20	primary	can read	Burundi
78	716849	78	cankuzo - rural	cankuzo - rural	0.716849	big problem	average	yes	vaginal	single	less than 1 hour	24 months and above	not a big problem	no	5+	29	less than 4	good	non exposed	188-23	>3	had ANC visit	no postnatal care	institution	skilled	25-34	5+	male	no education	married	had occupation	rural	middle	<20	primary	canot read	Burundi
78	716849	78	cankuzo - rural	cankuzo - rural	0.716849	big problem	average	yes	vaginal	single	less than 1 hour	24 months and above	big problem	no	2-4	20	ANC visit 4 and more	good	non exposed	9-11	>3	had ANC visit	no postnatal care	institution	skilled	15-24	2-4	female	primary	married	had occupation	rural	poor	<20	primary	can read	Burundi
79	916896	79	karusi - rural	karusi - rural	0.916896	big problem	average	yes		single	less than 1 hour	24 months and above	big problem	yes	2-4	30	ANC visit 4 and more	good	non exposed	12-17	>3	had ANC visit		institution	skilled	25-34	2-4	female	primary	married	had occupation	rural	middle	20-34	primary	can read	Burundi
79	916896	79	karusi - rural	karusi - rural	0.916896	not big problem	average	yes	vaginal	single	less than 1 hour	24 months and above	not a big problem	yes	5+	36	less than 4	good	non exposed	9-11	>3	had ANC visit	no postnatal care	institution	skilled	35-49	5+	male	primary	married	had occupation	rural	poor	<20	no education	can read	Burundi
79	916896	79	karusi - rural	karusi - rural	0.916896	not big problem	smaller than average	yes		single	less than 1 hour	less than 24 months	not a big problem	no	5+	32	less than 4	good	exposed	12-17	>3	had ANC visit		institution	skilled	25-34	5+	male	no education	married	had occupation	rural	rich	<20	no education	canot read	Burundi
79	916896	79	karusi - rural	karusi - rural	0.916896	not big problem	average	yes		single	less than 1 hour	24 months and above	not a big problem	no	5+	32		good	exposed	188-23	>3			institution	skilled	25-34	5+	female	no education	married	had occupation	rural	rich	<20	no education	canot read	Burundi
79	916896	79	karusi - rural	karusi - rural	0.916896	big problem	average	yes		single	less than 1 hour	24 months and above	big problem	yes	2-4	27	ANC visit 4 and more	good	non exposed	6-8	>3	had ANC visit		institution	skilled	25-34	2-4	male	primary	married	had occupation	rural	rich	<20	primary	can read	Burundi
79	916896	79	karusi - rural	karusi - rural	0.916896	big problem	average	yes	vaginal	single	less than 1 hour	24 months and above	big problem	no	2-4	30	less than 4	good	non exposed	188-23	>3	had ANC visit	no postnatal care	institution	skilled	25-34	2-4	male	no education	married	had occupation	rural	middle	20-34	no education	canot read	Burundi
79	916896	79	karusi - rural	karusi - rural	0.916896	big problem	smaller than average	yes		single	less than 1 hour		big problem	yes	1	23	ANC visit 4 and more	good	non exposed	6-8	<=3	had ANC visit		institution	skilled	15-24	1	male	no education	married	had occupation	rural	poor	20-34	primary	canot read	Burundi
79	916896	79	karusi - rural	karusi - rural	0.916896	big problem	average	yes		single	more than 1 hour		big problem	yes	1	23	ANC visit 4 and more	good	non exposed	12-17	>3	had ANC visit		institution	skilled	15-24	1	male	no education	married	had occupation	rural	poor	20-34	primary	canot read	Burundi
79	916896	79	karusi - rural	karusi - rural	0.916896	big problem	average	yes	vaginal	single	more than 1 hour		big problem	yes	1	19	less than 4	good	exposed	188-23	>3	had ANC visit	no postnatal care	institution	skilled	15-24	1	male	secondary	single	had occupation	rural	poor	<20		can read	Burundi
79	916896	79	karusi - rural	karusi - rural	0.916896	big problem	average	yes	vaginal	single	less than 1 hour		big problem	no	1	21	less than 4	good	non exposed	188-23	<=3	had ANC visit	no postnatal care	institution	skilled	15-24	1	female	no education	married	had occupation	rural	rich	<20	primary	canot read	Burundi
79	916896	79	karusi - rural	karusi - rural	0.916896	big problem	average	yes	vaginal	single	less than 1 hour	24 months and above	big problem	yes	2-4	28	less than 4	good	non exposed	6-8	>3	had ANC visit	no postnatal care	home	not skilled	25-34	2-4	female	no education	married	had occupation	rural	rich	20-34	primary	can read	Burundi
79	916896	79	karusi - rural	karusi - rural	0.916896	big problem	average	yes	vaginal	single	less than 1 hour	24 months and above	big problem	yes	2-4	35	ANC visit 4 and more	good	non exposed	6-8	>3	had ANC visit	no postnatal care	institution	skilled	35-49	2-4	female	primary	married	had occupation	rural	middle	20-34	primary	can read	Burundi
80	1453214	80	cibitoke - rural	cibitoke - rural	1.45321	big problem	average	yes	vaginal	single	less than 1 hour		big problem	yes	1	25	ANC visit 4 and more	good	non exposed	12-17	<=3	had ANC visit	no postnatal care	institution	skilled	25-34	1	female	primary	married	had occupation	rural	middle	20-34	primary	can read	Burundi
80	1453214	80	cibitoke - rural	cibitoke - rural	1.45321	big problem	smaller than average	yes	vaginal	single	more than 1 hour	less than 24 months	big problem	yes	2-4	22		poor	exposed	188-23	>3			institution	skilled	15-24	2-4	male	no education	married	had occupation	rural	middle	<20	primary	canot read	Burundi
80	1453214	80	cibitoke - rural	cibitoke - rural	1.45321	big problem	average	yes	vaginal	single	less than 1 hour	24 months and above	big problem	no	5+	38	ANC visit 4 and more	poor	non exposed	12-17	>3	had ANC visit	no postnatal care	institution	skilled	35-49	5+	male	primary	married	had occupation	rural	rich	20-34	primary	can read	Burundi
80	1453214	80	cibitoke - rural	cibitoke - rural	1.45321	big problem	smaller than average	yes	vaginal	single	less than 1 hour	24 months and above	big problem	yes	2-4	24	less than 4	good	non exposed	12-17	>3	had ANC visit	no postnatal care	institution	skilled	15-24	2-4	female	primary	married	had occupation	rural	poor	20-34	no education	can read	Burundi
80	1453214	80	cibitoke - rural	cibitoke - rural	1.45321	big problem	average	no	vaginal	single	less than 1 hour	24 months and above	not a big problem	no	5+	32	less than 4	good	non exposed	12-17	>3	had ANC visit	no postnatal care	institution	skilled	25-34	5+	female	no education	married	had occupation	rural	rich	<20	primary	canot read	Burundi
80	1453214	80	cibitoke - rural	cibitoke - rural	1.45321	not big problem	smaller than average	yes	vaginal	single	less than 1 hour		not a big problem	yes	1	23	ANC visit 4 and more	good	non exposed	12-17	>3	had ANC visit	no postnatal care	institution	skilled	15-24	1	male	no education	single	had occupation	rural	middle	20-34	primary	canot read	Burundi
81	956754	81	karusi - rural	karusi - rural	0.956754	big problem	average	yes	vaginal	single	less than 1 hour	24 months and above	not a big problem	yes	2-4	26	ANC visit 4 and more	good	non exposed	9-11	>3	had ANC visit	no postnatal care	institution	skilled	25-34	2-4	male	no education	married	had occupation	rural	poor	<20	no education	canot read	Burundi
81	956754	81	karusi - rural	karusi - rural	0.956754	big problem	average	yes	vaginal	single	less than 1 hour	24 months and above	big problem	yes	5+	28	ANC visit 4 and more	good	exposed	6-8	>3	had ANC visit	no postnatal care	home	not skilled	25-34	5+	female	no education	single	had occupation	rural	poor	<20	no education	canot read	Burundi
81	956754	81	karusi - rural	karusi - rural	0.956754	big problem	smaller than average	yes	vaginal	single	less than 1 hour	24 months and above	big problem	no	2-4	31	less than 4	good	non exposed	188-23	>3	had ANC visit	no postnatal care	institution	skilled	25-34	2-4	male	primary	married	had occupation	rural	poor	<20	no education	can read	Burundi
81	956754	81	karusi - rural	karusi - rural	0.956754	big problem	smaller than average	yes	vaginal	single	less than 1 hour	less than 24 months	big problem	yes	2-4	27	less than 4	poor	non exposed	6-8	>3	had ANC visit	no postnatal care	institution	skilled	25-34	2-4	female	no education	married	had occupation	rural	poor	20-34	primary	canot read	Burundi
81	956754	81	karusi - rural	karusi - rural	0.956754	big problem	average	yes	vaginal	single	less than 1 hour	less than 24 months	big problem	yes	2-4	27		poor	non exposed	188-23	>3			institution	skilled	25-34	2-4	male	no education	married	had occupation	rural	poor	20-34	primary	canot read	Burundi
81	956754	81	karusi - rural	karusi - rural	0.956754	big problem	average	yes	vaginal	single	less than 1 hour	24 months and above	not a big problem	yes	2-4	23	ANC visit 4 and more	good	non exposed	188-23	>3	had ANC visit	no postnatal care	institution	skilled	15-24	2-4	female	no education	married	had occupation	rural	poor	<20	no education	canot read	Burundi
81	956754	81	karusi - rural	karusi - rural	0.956754	big problem	average	yes	vaginal	single	less than 1 hour	24 months and above	big problem	yes	5+	38	ANC visit 4 and more	good	non exposed	188-23	>3	had ANC visit	no postnatal care	institution	skilled	35-49	5+	male	no education	married	had occupation	rural	poor	<20	no education	canot read	Burundi
82	548027	82	cankuzo - rural	cankuzo - rural	0.548027	big problem	average	yes	vaginal	single	less than 1 hour	24 months and above	not a big problem	yes	2-4	25	less than 4	good	non exposed	12-17	>3	had ANC visit	had postnatal cate	institution	not skilled	25-34	2-4	male	primary	married	had occupation	rural	poor	<20	primary	can read	Burundi
82	548027	82	cankuzo - rural	cankuzo - rural	0.548027	big problem	smaller than average	yes	vaginal	single	less than 1 hour	24 months and above	big problem	no	5+	32	ANC visit 4 and more	poor	non exposed	12-17	>3	had ANC visit	no postnatal care	institution	skilled	25-34	5+	male	primary	married	had occupation	rural	poor	20-34	primary	can read	Burundi
82	548027	82	cankuzo - rural	cankuzo - rural	0.548027	big problem	average	yes	vaginal	single	less than 1 hour	24 months and above	big problem	yes	5+	35	less than 4	good	non exposed	12-17	>3	had ANC visit	no postnatal care	institution	skilled	35-49	5+	female	no education	married	had occupation	rural	poor	<20	no education	canot read	Burundi
82	548027	82	cankuzo - rural	cankuzo - rural	0.548027	big problem	average	yes	vaginal	single	less than 1 hour	24 months and above	not a big problem	no	2-4	29	less than 4	good	non exposed	12-17	>3	had ANC visit	no postnatal care	institution	skilled	25-34	2-4	female	primary	married	had occupation	rural	middle	20-34	primary	can read	Burundi
82	548027	82	cankuzo - rural	cankuzo - rural	0.548027	big problem	average	yes	vaginal	single	less than 1 hour	24 months and above	not a big problem	yes	2-4	26	less than 4	good	non exposed	9-11	>3	had ANC visit	no postnatal care	institution	skilled	25-34	2-4	male	primary	married	had occupation	rural	middle	20-34	secondary	can read	Burundi
82	548027	82	cankuzo - rural	cankuzo - rural	0.548027	big problem	average	yes	vaginal	single	less than 1 hour	24 months and above	big problem	yes	5+	34		poor	non exposed	188-23	>3			institution	skilled	25-34	5+	female	primary	single	had occupation	rural	poor	20-34	primary	can read	Burundi
82	548027	82	cankuzo - rural	cankuzo - rural	0.548027	big problem	average	yes	vaginal	single	less than 1 hour	24 months and above	big problem	no	5+	32	ANC visit 4 and more	good	non exposed	12-17	>3	had ANC visit	no postnatal care	institution	skilled	25-34	5+	female	primary	married	had occupation	rural	poor	20-34	primary	can read	Burundi
82	548027	82	cankuzo - rural	cankuzo - rural	0.548027	big problem	average	yes	vaginal	single	less than 1 hour	24 months and above	big problem	yes	5+	41	ANC visit 4 and more	good	non exposed	188-23	>3	had ANC visit	no postnatal care	institution	skilled	35-49	5+	male	primary	married	had occupation	rural	poor	20-34	no education	can read	Burundi
82	548027	82	cankuzo - rural	cankuzo - rural	0.548027	big problem	average	yes	vaginal	single	less than 1 hour	24 months and above	not a big problem	yes	2-4	22	less than 4	good	non exposed	188-23	<=3	had ANC visit	no postnatal care	institution	skilled	15-24	2-4	female	no education	single	had occupation	rural	middle	<20	primary	can read	Burundi
82	548027	82	cankuzo - rural	cankuzo - rural	0.548027	big problem	average	yes	vaginal	single	more than 1 hour		not a big problem	yes	1	19	less than 4	good	non exposed	12-17	>3	had ANC visit	no postnatal care	institution	skilled	15-24	1	female	no education	single	had occupation	rural	poor	<20		canot read	Burundi
83	997705	83	rutana - rural	rutana - rural	0.997705	big problem	average	yes	vaginal	single	less than 1 hour	24 months and above	big problem	no	2-4	27	less than 4	good	non exposed	6-8	>3	had ANC visit	no postnatal care	institution	skilled	25-34	2-4	female	primary	married	had occupation	rural	middle	20-34	no education	can read	Burundi
83	997705	83	rutana - rural	rutana - rural	0.997705	big problem	smaller than average	yes	vaginal	single	less than 1 hour		big problem	yes	1	21	less than 4	good	non exposed	12-17	<=3	had ANC visit	no postnatal care	institution	skilled	15-24	1	male	primary	married	had occupation	rural	middle	20-34	primary	can read	Burundi
83	997705	83	rutana - rural	rutana - rural	0.997705	big problem	average	no	vaginal	single	less than 1 hour	24 months and above	big problem	yes	5+	31	less than 4	good	non exposed	6-8	>3	had ANC visit	no postnatal care	institution	skilled	25-34	5+	female	no education	single	had occupation	rural	poor	<20	primary	canot read	Burundi
83	997705	83	rutana - rural	rutana - rural	0.997705	big problem	average	yes	vaginal	single	less than 1 hour	24 months and above	big problem	yes	5+	35	ANC visit 4 and more	good	non exposed	12-17	>3	had ANC visit	no postnatal care	institution	skilled	35-49	5+	male	no education	married	had occupation	rural	rich	<20	no education	canot read	Burundi
83	997705	83	rutana - rural	rutana - rural	0.997705	big problem	average	yes	vaginal	single	less than 1 hour	24 months and above	big problem	yes	5+	40	less than 4	good	non exposed	9-11	>3	had ANC visit	no postnatal care	institution	skilled	35-49	5+	female	no education	single	had occupation	rural	poor	<20	no education	canot read	Burundi
83	997705	83	rutana - rural	rutana - rural	0.997705	big problem	average	yes	vaginal	single	less than 1 hour	24 months and above	big problem	yes	2-4	28	less than 4	poor	non exposed	9-11	>3	had ANC visit	no postnatal care	institution	skilled	25-34	2-4	male	no education	single	had occupation	rural	poor	20-34	primary	canot read	Burundi
83	997705	83	rutana - rural	rutana - rural	0.997705	big problem	average	yes	vaginal	single	less than 1 hour	24 months and above	big problem	no	2-4	44	ANC visit 4 and more	good	non exposed	12-17	<=3	had ANC visit	no postnatal care	institution	skilled	35-49	2-4	male	no education	single	had occupation	rural	poor	20-34		canot read	Burundi
83	997705	83	rutana - rural	rutana - rural	0.997705	not big problem	average	yes	vaginal	single	less than 1 hour	24 months and above	not a big problem	yes	2-4	26	less than 4	good	non exposed	9-11	>3	had ANC visit	no postnatal care	home	not skilled	25-34	2-4	male	no education	married	had occupation	rural	poor	20-34	no education	canot read	Burundi
84	839709	84	rutana - rural	rutana - rural	0.839709	big problem	average	yes	vaginal	single	less than 1 hour	24 months and above	not a big problem	no	5+	35	ANC visit 4 and more	good	exposed	12-17	<=3	had ANC visit	no postnatal care	home	not skilled	35-49	5+	male	primary	single	had occupation	rural	poor	<20		can read	Burundi
84	839709	84	rutana - rural	rutana - rural	0.839709	big problem	average	yes	vaginal	single	less than 1 hour	24 months and above	not a big problem	no	5+	28	ANC visit 4 and more	good	exposed	12-17	<=3	had ANC visit	no postnatal care	institution	skilled	25-34	5+	female	no education	married	had occupation	rural	poor	<20	no education	can read	Burundi
84	839709	84	rutana - rural	rutana - rural	0.839709	big problem	average	yes	vaginal	single	less than 1 hour	24 months and above	not a big problem	no	5+	47	less than 4	poor	exposed	188-23	>3	had ANC visit	no postnatal care	institution	skilled	35-49	5+	male	no education	married	had occupation	rural	rich	20-34	no education	canot read	Burundi
84	839709	84	rutana - rural	rutana - rural	0.839709	big problem	average	yes	vaginal	single	less than 1 hour	24 months and above	not a big problem	no	5+	34	ANC visit 4 and more	good	exposed	12-17	>3	had ANC visit	no postnatal care	institution	not skilled	25-34	5+	female	no education	married	had occupation	rural	middle	<20	primary	canot read	Burundi
84	839709	84	rutana - rural	rutana - rural	0.839709	big problem	smaller than average	yes	vaginal	single	less than 1 hour	24 months and above	not a big problem	no	5+	34	ANC visit 4 and more	good	non exposed	188-23	>3	had ANC visit	no postnatal care	institution	skilled	25-34	5+	male	no education	single	had occupation	rural	poor	20-34	primary	canot read	Burundi
84	839709	84	rutana - rural	rutana - rural	0.839709	big problem	average	no	vaginal	single	less than 1 hour	24 months and above	big problem	no	5+	47	less than 4	poor	non exposed	188-23	>3	had ANC visit	no postnatal care	institution	skilled	35-49	5+	male	no education	single	had occupation	rural	rich	20-34	no education	canot read	Burundi
84	839709	84	rutana - rural	rutana - rural	0.839709	big problem	average	yes	vaginal	single	more than 1 hour		not a big problem	yes	1	20	less than 4	good	exposed	12-17	<=3	had ANC visit	no postnatal care	institution	not skilled	15-24	1	male	secondary	married	had occupation	rural	poor	<20	primary	can read	Burundi
84	839709	84	rutana - rural	rutana - rural	0.839709	big problem	average	yes	vaginal	single	less than 1 hour	24 months and above	not a big problem	yes	2-4	26	ANC visit 4 and more	good	exposed	12-17	>3	had ANC visit	no postnatal care	institution	skilled	25-34	2-4	female	no education	single	had occupation	rural	rich	<20	no education	canot read	Burundi
84	839709	84	rutana - rural	rutana - rural	0.839709	big problem	average	yes	vaginal	single	less than 1 hour	24 months and above	big problem	no	5+	28	less than 4	good	non exposed	12-17	>3	had ANC visit	no postnatal care	institution	skilled	25-34	5+	female	no education	married	had occupation	rural	poor	<20	no education	can read	Burundi
84	839709	84	rutana - rural	rutana - rural	0.839709	big problem	average	yes	vaginal	single	less than 1 hour	24 months and above	big problem	no	2-4	29	ANC visit 4 and more	good	non exposed	12-17	>3	had ANC visit	no postnatal care	institution	skilled	25-34	2-4	male	no education	married	had occupation	rural	rich	20-34	primary	canot read	Burundi
84	839709	84	rutana - rural	rutana - rural	0.839709	big problem	smaller than average	yes	vaginal	single	less than 1 hour	less than 24 months	not a big problem	no	5+	27	less than 4	poor	exposed	12-17	>3	had ANC visit	no postnatal care	institution	skilled	25-34	5+	male	no education	married	had occupation	rural	middle	<20	no education	canot read	Burundi
84	839709	84	rutana - rural	rutana - rural	0.839709	big problem	average	yes	vaginal	single	less than 1 hour	less than 24 months	not a big problem	yes	5+	28	less than 4	poor	exposed	6-8	>3	had ANC visit	no postnatal care	institution	skilled	25-34	5+	male	no education	married	had occupation	rural	middle	<20	primary	canot read	Burundi
85	1161975	85	kirundo - rural	kirundo - rural	1.16198	big problem	smaller than average	yes	vaginal	single	less than 1 hour	24 months and above	not a big problem	yes	2-4	26	less than 4	good	non exposed	188-23	>3	had ANC visit	no postnatal care	home	not skilled	25-34	2-4	male	no education	married	had occupation	rural	poor	20-34	primary	canot read	Burundi
85	1161975	85	kirundo - rural	kirundo - rural	1.16198	big problem	average	yes	vaginal	single	less than 1 hour	24 months and above	not a big problem	yes	2-4	22		poor	exposed	188-23	>3			institution	skilled	15-24	2-4	female	primary	single	had occupation	rural	poor	<20	no education	can read	Burundi
85	1161975	85	kirundo - rural	kirundo - rural	1.16198	big problem	average	yes	vaginal	single	less than 1 hour	24 months and above	not a big problem	yes	5+	32	less than 4	good	non exposed	12-17	>3	had ANC visit	had postnatal cate	home	not skilled	25-34	5+	male	no education	single	had occupation	rural	poor	<20	primary	can read	Burundi
85	1161975	85	kirundo - rural	kirundo - rural	1.16198	big problem	average	yes	vaginal	single		24 months and above	not a big problem	yes	2-4	25	less than 4	poor	non exposed	6-8	<=3	had ANC visit	no postnatal care	institution	skilled	25-34	2-4	female	no education	single	had occupation	rural	poor	20-34	primary	canot read	Burundi
85	1161975	85	kirundo - rural	kirundo - rural	1.16198	big problem	average	yes	vaginal	single	less than 1 hour	24 months and above	not a big problem	yes	2-4	26	less than 4	poor	non exposed	12-17	>3	had ANC visit	no postnatal care	home	not skilled	25-34	2-4	female	no education	single	had occupation	rural	poor	<20	no education	canot read	Burundi
85	1161975	85	kirundo - rural	kirundo - rural	1.16198	big problem	average	no	vaginal	single	more than 1 hour	24 months and above	not a big problem	yes	2-4	30	ANC visit 4 and more	good	non exposed	12-17	>3	had ANC visit	had postnatal cate	institution	skilled	25-34	2-4	female	no education	single	had occupation	rural	poor	20-34	primary	canot read	Burundi
85	1161975	85	kirundo - rural	kirundo - rural	1.16198	big problem	average	yes	vaginal	single	less than 1 hour	24 months and above	not a big problem	yes	5+	30	ANC visit 4 and more	good	non exposed	9-11	>3	had ANC visit	no postnatal care	institution	skilled	25-34	5+	female	no education	married	had occupation	rural	rich	<20	primary	canot read	Burundi
86	855062	86	rutana - rural	rutana - rural	0.855062	big problem	average	yes	vaginal	single	less than 1 hour		big problem	yes	1	19	less than 4	good	non exposed	9-11	>3	had ANC visit	no postnatal care	institution	skilled	15-24	1	female	primary	single	had occupation	rural	poor	<20		can read	Burundi
86	855062	86	rutana - rural	rutana - rural	0.855062	big problem	average	yes	vaginal	single	less than 1 hour	24 months and above	big problem	no	5+	34	less than 4	good	exposed	6-8	>3	had ANC visit	no postnatal care	institution	skilled	25-34	5+	female	primary	married	had occupation	rural	poor	<20	no education	can read	Burundi
86	855062	86	rutana - rural	rutana - rural	0.855062	big problem	average	yes	vaginal	single	less than 1 hour	24 months and above	big problem	no	2-4	33	less than 4	good	non exposed	188-23	>3	had ANC visit	no postnatal care	institution	skilled	25-34	2-4	male	primary	married	had occupation	rural	middle	20-34	secondary	can read	Burundi
86	855062	86	rutana - rural	rutana - rural	0.855062	big problem	average	yes	vaginal	single	less than 1 hour	24 months and above	big problem	yes	5+	37	ANC visit 4 and more	good	non exposed	188-23	>3	had ANC visit	no postnatal care	institution	skilled	35-49	5+	female	primary	married	had occupation	rural	middle	20-34	primary	can read	Burundi
86	855062	86	rutana - rural	rutana - rural	0.855062	big problem	average	yes	vaginal	single	less than 1 hour	24 months and above	big problem	yes	5+	28		poor	non exposed	188-23	>3			institution	skilled	25-34	2-4	female	primary	married	had occupation	rural	rich	20-34	no education	can read	Burundi
86	855062	86	rutana - rural	rutana - rural	0.855062	big problem	average	yes	vaginal	single	less than 1 hour	24 months and above	big problem	yes	2-4	32	less than 4	good	non exposed	12-17	>3	had ANC visit	no postnatal care	institution	skilled	25-34	2-4	male	no education	married	had occupation	rural	middle	20-34	no education	canot read	Burundi
86	855062	86	rutana - rural	rutana - rural	0.855062	big problem	average	yes	vaginal	single	less than 1 hour	24 months and above	big problem	yes	5+	33	ANC visit 4 and more	good	non exposed	188-23	>3	had ANC visit	no postnatal care	institution	skilled	25-34	5+	male	no education	married	had occupation	rural	middle	<20	primary	can read	Burundi
86	855062	86	rutana - rural	rutana - rural	0.855062	not big problem	average	yes	vaginal	single	less than 1 hour	24 months and above	not a big problem	no	2-4	26	less than 4	good	non exposed	188-23	>3	had ANC visit	no postnatal care	institution	skilled	25-34	2-4	female	no education	married	had occupation	rural	middle	20-34	no education	can read	Burundi
86	855062	86	rutana - rural	rutana - rural	0.855062	big problem	average	yes	vaginal	single	less than 1 hour	24 months and above	big problem	yes	2-4	30	less than 4	good	non exposed	6-8	>3	had ANC visit	no postnatal care	home	not skilled	25-34	2-4	male	primary	married	had occupation	rural	poor	20-34	no education	can read	Burundi
87	2005728	87	ngozi - rural	ngozi - rural	2.00573	not big problem	average	yes	vaginal	single	less than 1 hour	24 months and above	not a big problem	yes	2-4	26	less than 4	good	non exposed	188-23	>3	had ANC visit	no postnatal care	institution	skilled	25-34	2-4	female	no education	married	had occupation	rural	poor	<20	no education	can read	Burundi
87	2005728	87	ngozi - rural	ngozi - rural	2.00573	big problem	average	no	vaginal	single		24 months and above	big problem	yes	5+	32	ANC visit 4 and more	poor	exposed	9-11	>3	had ANC visit	no postnatal care	institution	skilled	25-34	5+	female	no education	single	had occupation	rural	middle	<20	primary	canot read	Burundi
87	2005728	87	ngozi - rural	ngozi - rural	2.00573	big problem	average	yes	vaginal	single	less than 1 hour		not a big problem	yes	1	20	ANC visit 4 and more	good	non exposed	6-8	<=3	had ANC visit	no postnatal care	institution	skilled	15-24	1	male	no education	single	had occupation	rural	poor	20-34	primary	canot read	Burundi
87	2005728	87	ngozi - rural	ngozi - rural	2.00573	big problem	average	yes	vaginal	single	less than 1 hour	24 months and above	big problem	yes	5+	36	ANC visit 4 and more	good	non exposed	188-23	>3	had ANC visit	no postnatal care	institution	skilled	35-49	5+	female	primary	single	had occupation	rural	poor	20-34	no education	can read	Burundi
87	2005728	87	ngozi - rural	ngozi - rural	2.00573	big problem	average	yes	vaginal	single	less than 1 hour	24 months and above	not a big problem	yes	2-4	25	less than 4	good	non exposed	12-17	<=3	had ANC visit	no postnatal care	institution	skilled	25-34	2-4	female	primary	married	had occupation	rural	middle	<20	no education	can read	Burundi
88	802218	88	rumonge - rural	rumonge - rural	0.802218	big problem	average	yes	vaginal	single	less than 1 hour	24 months and above	big problem	no	5+	30	ANC visit 4 and more	good	non exposed	188-23	>3	had ANC visit	no postnatal care	institution	skilled	25-34	5+	male	no education	single	had occupation	rural	rich	<20	no education	canot read	Burundi
88	802218	88	rumonge - rural	rumonge - rural	0.802218	big problem	smaller than average	yes	vaginal	single	more than 1 hour	less than 24 months	not a big problem	yes	2-4	20	less than 4	good	exposed	6-8	<=3	had ANC visit	no postnatal care	institution	not skilled	15-24	2-4	female	no education	married	had occupation	rural	rich	<20	no education	can read	Burundi
88	802218	88	rumonge - rural	rumonge - rural	0.802218	not big problem	average	yes	vaginal	single	less than 1 hour	24 months and above	not a big problem	yes	2-4	30	ANC visit 4 and more	good	non exposed	188-23	>3	had ANC visit	no postnatal care	institution	skilled	25-34	2-4	female	primary	married	had occupation	rural	middle	20-34	no education	can read	Burundi
88	802218	88	rumonge - rural	rumonge - rural	0.802218	big problem	average	yes	vaginal	single	more than 1 hour	less than 24 months	big problem	yes	2-4	28	ANC visit 4 and more	good	non exposed	188-23	>3	had ANC visit	no postnatal care	institution	not skilled	25-34	2-4	male	primary	married	had occupation	rural	middle	<20	no education	can read	Burundi
88	802218	88	rumonge - rural	rumonge - rural	0.802218	big problem	average	yes	vaginal	single	more than 1 hour	24 months and above	not a big problem	no	5+	45	ANC visit 4 and more	good	non exposed	188-23	>3	had ANC visit	no postnatal care	institution	skilled	35-49	5+	male	primary	married	had occupation	rural	rich	20-34	primary	canot read	Burundi
89	694050	89	rutana - rural	rutana - rural	0.69405	not big problem	average	yes	vaginal	single	less than 1 hour		not a big problem	yes	1	25	less than 4	good	non exposed	188-23	<=3	had ANC visit	no postnatal care	institution	skilled	25-34	1	female	primary	married	had occupation	rural	rich	20-34	primary	can read	Burundi
89	694050	89	rutana - rural	rutana - rural	0.69405	big problem	average	yes	vaginal	single	less than 1 hour	less than 24 months	not a big problem	yes	2-4	24	less than 4	good	non exposed	12-17	>3	had ANC visit	no postnatal care	institution	skilled	15-24	2-4	male	primary	married	had occupation	rural	poor	<20	primary	can read	Burundi
89	694050	89	rutana - rural	rutana - rural	0.69405	not big problem	average	yes	vaginal	single	less than 1 hour	24 months and above	not a big problem	no	5+	37	ANC visit 4 and more	good	non exposed	188-23	>3	had ANC visit	no postnatal care	institution	skilled	35-49	5+	male	primary	married	had occupation	rural	rich	20-34	secondary	can read	Burundi
89	694050	89	rutana - rural	rutana - rural	0.69405	not big problem	average	yes	vaginal	single	less than 1 hour	less than 24 months	not a big problem	yes	2-4	28	ANC visit 4 and more	good	non exposed	9-11	>3	had ANC visit	no postnatal care	institution	skilled	25-34	2-4	male	secondary	married	had occupation	rural	rich	20-34	secondary	can read	Burundi
89	694050	89	rutana - rural	rutana - rural	0.69405	not big problem	average	yes	vaginal	single	less than 1 hour		not a big problem	yes	1	26	less than 4	good	non exposed	9-11	>3	had ANC visit	no postnatal care	institution	skilled	25-34	1	female	secondary	married	had occupation	rural	rich	20-34	secondary	can read	Burundi
90	401084	90	bubanza - urban	bubanza - urban	0.401084	not big problem	average	yes	vaginal	single	less than 1 hour	24 months and above	not a big problem	yes	2-4	22	ANC visit 4 and more	good	non exposed	12-17	>3	had ANC visit	no postnatal care	institution	skilled	15-24	2-4	male	primary	married	had occupation	urban	rich	<20	secondary	can read	Burundi
90	401084	90	bubanza - urban	bubanza - urban	0.401084	big problem	average	no	vaginal	single	more than 1 hour	less than 24 months	not a big problem	no	2-4	30	less than 4	good	non exposed	12-17	<=3	had ANC visit	no postnatal care	institution	skilled	25-34	2-4	male	no education	married	had occupation	urban	rich	20-34	primary	canot read	Burundi
90	401084	90	bubanza - urban	bubanza - urban	0.401084	not big problem	average	yes	caesarean	single	less than 1 hour	24 months and above	not a big problem	no	2-4	30	less than 4	good	non exposed	188-23	>3	had ANC visit	no postnatal care	institution	skilled	25-34	2-4	male	secondary	married	had occupation	urban	rich	20-34	secondary	can read	Burundi
91	572531	91	rutana - rural	rutana - rural	0.572531	big problem	average	yes	vaginal	single	more than 1 hour	24 months and above	big problem	yes	2-4	25	less than 4	good	non exposed	12-17	>3	had ANC visit	had postnatal cate	institution	skilled	25-34	2-4	male	primary	married	had occupation	rural	poor	20-34	no education	can read	Burundi
91	572531	91	rutana - rural	rutana - rural	0.572531	big problem	smaller than average	yes	vaginal	single	more than 1 hour		big problem	yes	1	26	less than 4	poor	non exposed	188-23	>3	had ANC visit	no postnatal care	institution	skilled	25-34	1	female	no education	single	had occupation	rural	middle	20-34		canot read	Burundi
91	572531	91	rutana - rural	rutana - rural	0.572531	big problem	average	yes	vaginal	single	more than 1 hour	24 months and above	big problem	yes	2-4	37	ANC visit 4 and more	good	non exposed	188-23	>3	had ANC visit	no postnatal care	institution	skilled	35-49	2-4	female	primary	married	had occupation	rural	poor	20-34	no education	canot read	Burundi
91	572531	91	rutana - rural	rutana - rural	0.572531	big problem	average	yes	vaginal	single	less than 1 hour	24 months and above	big problem	yes	2-4	29	less than 4	good	exposed	188-23	>3	had ANC visit	no postnatal care	institution	skilled	25-34	2-4	female	no education	married	had occupation	rural	poor	20-34	no education	canot read	Burundi
91	572531	91	rutana - rural	rutana - rural	0.572531	big problem	average	yes	vaginal	multiple	less than 1 hour	24 months and above	big problem	no	5+	32	less than 4	good	non exposed	188-23	>3	had ANC visit	no postnatal care	institution	skilled	25-34	5+	female	no education	married	had occupation	rural	middle	20-34	no education	canot read	Burundi
91	572531	91	rutana - rural	rutana - rural	0.572531	big problem	average	yes	vaginal	multiple	less than 1 hour	24 months and above	big problem	no	5+	32		good	non exposed	188-23	>3			institution	skilled	25-34	5+	male	no education	married	had occupation	rural	middle	20-34	no education	canot read	Burundi
91	572531	91	rutana - rural	rutana - rural	0.572531	big problem	average	yes	vaginal	single	more than 1 hour	24 months and above	big problem	yes	5+	35	less than 4	good	non exposed	12-17	>3	had ANC visit	no postnatal care	institution	skilled	35-49	5+	female	no education	married	had occupation	rural	middle	<20	primary	canot read	Burundi
91	572531	91	rutana - rural	rutana - rural	0.572531	not big problem	average	yes	vaginal	single	more than 1 hour	24 months and above	not a big problem	yes	2-4	34	ANC visit 4 and more	good	non exposed	12-17	>3	had ANC visit	no postnatal care	institution	not skilled	25-34	2-4	male	no education	married	had occupation	rural	middle	20-34	no education	canot read	Burundi
91	572531	91	rutana - rural	rutana - rural	0.572531	big problem	average	yes	vaginal	single	less than 1 hour	24 months and above	big problem	no	5+	27	less than 4	good	non exposed	9-11	>3	had ANC visit	no postnatal care	institution	skilled	25-34	5+	female	no education	married	had occupation	rural	poor	<20	no education	canot read	Burundi
91	572531	91	rutana - rural	rutana - rural	0.572531	big problem	average	yes	vaginal	single	more than 1 hour		big problem	yes	1	22	less than 4	good	non exposed	12-17	>3	had ANC visit	no postnatal care	institution	skilled	15-24	1	female	primary	married	had occupation	rural	poor	20-34	primary	can read	Burundi
91	572531	91	rutana - rural	rutana - rural	0.572531	big problem	average	yes	vaginal	single	less than 1 hour	24 months and above	big problem	yes	2-4	30	less than 4	good	non exposed	6-8	>3	had ANC visit	no postnatal care	institution	skilled	25-34	2-4	male	no education	married	had occupation	rural	poor	20-34	no education	canot read	Burundi
92	1294731	92	muyinga - rural	muyinga - rural	1.29473	big problem	smaller than average	yes	vaginal	single	more than 1 hour	24 months and above	big problem	no	5+	44	less than 4	good	non exposed	9-11	>3	had ANC visit	no postnatal care	institution	not skilled	35-49	5+	female	no education	single	had occupation	rural	poor	<20		canot read	Burundi
92	1294731	92	muyinga - rural	muyinga - rural	1.29473	big problem	average	yes	vaginal	single	less than 1 hour	24 months and above	big problem	no	5+	37	less than 4	good	non exposed	9-11	>3	had ANC visit	no postnatal care	home	not skilled	35-49	5+	male	primary	married	had occupation	rural	poor	<20	primary	can read	Burundi
92	1294731	92	muyinga - rural	muyinga - rural	1.29473	not big problem	average	yes	vaginal	single	less than 1 hour	24 months and above	not a big problem	no	5+	36	ANC visit 4 and more	good	non exposed	12-17	>3	had ANC visit	no postnatal care	institution	skilled	35-49	5+	female	primary	married	had occupation	rural	middle	20-34	secondary	can read	Burundi
92	1294731	92	muyinga - rural	muyinga - rural	1.29473	not big problem	average	yes	vaginal	single	less than 1 hour	24 months and above	not a big problem	yes	2-4	28	less than 4	good	non exposed	12-17	>3	had ANC visit	had postnatal cate	institution	not skilled	25-34	2-4	female	no education	married	had occupation	rural	middle	<20	primary	can read	Burundi
92	1294731	92	muyinga - rural	muyinga - rural	1.29473	big problem	average	yes	vaginal	single	more than 1 hour	24 months and above	big problem	no	5+	34	less than 4	good	non exposed	12-17	>3	had ANC visit	no postnatal care	institution	not skilled	25-34	5+	female	primary	married	had occupation	rural	poor	20-34	primary	can read	Burundi
92	1294731	92	muyinga - rural	muyinga - rural	1.29473	not big problem	average	yes	vaginal	single	less than 1 hour	24 months and above	not a big problem	yes	2-4	24	ANC visit 4 and more	poor	non exposed	188-23	>3	had ANC visit	no postnatal care	institution	skilled	15-24	2-4	female	primary	married	had occupation	rural	poor	20-34	primary	canot read	Burundi
92	1294731	92	muyinga - rural	muyinga - rural	1.29473	not big problem	average	yes	vaginal	single	less than 1 hour	24 months and above	not a big problem	yes	2-4	24	less than 4	poor	non exposed	12-17	>3	had ANC visit	no postnatal care	institution	skilled	15-24	2-4	female	no education	married	had occupation	rural	poor	<20	no education	canot read	Burundi
92	1294731	92	muyinga - rural	muyinga - rural	1.29473	not big problem	average	yes	vaginal	single	less than 1 hour	24 months and above	not a big problem	yes	2-4	34	ANC visit 4 and more	good	non exposed	12-17	>3	had ANC visit	no postnatal care	institution	skilled	25-34	2-4	male	primary	married	had occupation	rural	middle	20-34	no education	can read	Burundi
93	284573	93	bujumbura mairie - urban	bujumbura mairie - urban	0.284573	not big problem	average	yes	caesarean	single	less than 1 hour	24 months and above	not a big problem	yes	5+	34	less than 4	good	non exposed	12-17	>3	had ANC visit	no postnatal care	institution	skilled	25-34	5+	male	primary	married	had occupation	urban	rich	20-34	primary	can read	Burundi
93	284573	93	bujumbura mairie - urban	bujumbura mairie - urban	0.284573	not big problem	average	yes	vaginal	single	less than 1 hour		not a big problem	no	1	27	less than 4	good	non exposed	6-8	>3	had ANC visit	no postnatal care	institution	skilled	25-34	1	male	secondary	single	on occupation	urban	rich	20-34		can read	Burundi
93	284573	93	bujumbura mairie - urban	bujumbura mairie - urban	0.284573	big problem	average	no	vaginal	single	less than 1 hour		big problem	yes	1	17	ANC visit 4 and more	good	non exposed	6-8	>3	had ANC visit	no postnatal care	institution	skilled	15-24	1	female	secondary	single	on occupation	urban	rich	<20		can read	Burundi
93	284573	93	bujumbura mairie - urban	bujumbura mairie - urban	0.284573	not big problem	average	no	caesarean	single	more than 1 hour	24 months and above	not a big problem	no	5+	38	less than 4	good	exposed	9-11	>3	had ANC visit	no postnatal care	institution	skilled	35-49	5+	male	secondary	married	had occupation	urban	rich	20-34	higher	can read	Burundi
93	284573	93	bujumbura mairie - urban	bujumbura mairie - urban	0.284573	not big problem	average	yes	vaginal	single	less than 1 hour		not a big problem	no	1	28	less than 4	good	non exposed	188-23	>3	had ANC visit	no postnatal care	institution	skilled	25-34	1	male	secondary	single	on occupation	urban	rich	20-34		can read	Burundi
93	284573	93	bujumbura mairie - urban	bujumbura mairie - urban	0.284573	not big problem	average	yes	vaginal	single	less than 1 hour		not a big problem	yes	1	19	less than 4	good	exposed	9-11	>3	had ANC visit	had postnatal cate	institution	skilled	15-24	1	female	secondary	single	on occupation	urban	rich	<20		can read	Burundi
93	284573	93	bujumbura mairie - urban	bujumbura mairie - urban	0.284573	big problem	average	yes	vaginal	single	less than 1 hour	24 months and above	not a big problem	yes	2-4	27	ANC visit 4 and more	good	non exposed	188-23	>3	had ANC visit	had postnatal cate	institution	skilled	25-34	2-4	male	secondary	married	had occupation	urban	rich	20-34	secondary	can read	Burundi
94	588641	94	cankuzo - rural	cankuzo - rural	0.588641	big problem	average	yes	vaginal	single	less than 1 hour	24 months and above	not a big problem	no	5+	36	ANC visit 4 and more	good	non exposed	188-23	>3	had ANC visit	no postnatal care	institution	skilled	35-49	5+	female	no education	married	had occupation	rural	poor	20-34	no education	canot read	Burundi
94	588641	94	cankuzo - rural	cankuzo - rural	0.588641	big problem	average	yes	vaginal	single	less than 1 hour	24 months and above	not a big problem	yes	2-4	37	ANC visit 4 and more	good	non exposed	12-17	<=3	had ANC visit	no postnatal care	institution	skilled	35-49	2-4	male	primary	married	had occupation	rural	poor	20-34	no education	can read	Burundi
94	588641	94	cankuzo - rural	cankuzo - rural	0.588641	big problem	average	yes	vaginal	single	less than 1 hour	24 months and above	not a big problem	no	5+	30	less than 4	good	non exposed	9-11	>3	had ANC visit	no postnatal care	institution	skilled	25-34	5+	female	primary	married	had occupation	rural	middle	<20	no education	can read	Burundi
94	588641	94	cankuzo - rural	cankuzo - rural	0.588641	big problem	average	yes	vaginal	single	less than 1 hour	24 months and above	not a big problem	no	5+	33	less than 4	good	non exposed	188-23	>3	had ANC visit	no postnatal care	institution	skilled	25-34	5+	female	primary	married	had occupation	rural	poor	20-34	no education	can read	Burundi
94	588641	94	cankuzo - rural	cankuzo - rural	0.588641	big problem	smaller than average	no	vaginal	multiple	less than 1 hour	24 months and above	not a big problem	yes	5+	42	less than 4	good	non exposed	6-8	>3	had ANC visit	no postnatal care	institution	skilled	35-49	5+	male	primary	married	had occupation	rural	poor	20-34	no education	can read	Burundi
94	588641	94	cankuzo - rural	cankuzo - rural	0.588641	big problem	average	no	vaginal	multiple	less than 1 hour	24 months and above	not a big problem	yes	5+	42		good	non exposed	6-8	>3			institution	skilled	35-49	5+	male	primary	married	had occupation	rural	poor	20-34	no education	can read	Burundi
94	588641	94	cankuzo - rural	cankuzo - rural	0.588641	not big problem	average	yes	vaginal	single	less than 1 hour	24 months and above	not a big problem	yes	2-4	25	ANC visit 4 and more	good	exposed	6-8	>3	had ANC visit	no postnatal care	institution	skilled	25-34	2-4	female	primary	married	had occupation	rural	middle	<20	primary	can read	Burundi
94	588641	94	cankuzo - rural	cankuzo - rural	0.588641	big problem	average	no	vaginal	single	less than 1 hour	24 months and above	big problem	no	2-4	24	less than 4	good	non exposed	9-11	>3	had ANC visit	had postnatal cate	institution	skilled	15-24	2-4	female	primary	single	had occupation	rural	middle	<20		can read	Burundi
94	588641	94	cankuzo - rural	cankuzo - rural	0.588641	big problem	average	no	vaginal	single	less than 1 hour	24 months and above	not a big problem	yes	5+	44	less than 4	good	non exposed	188-23	>3	had ANC visit	had postnatal cate	home	not skilled	35-49	5+	male	primary	single	had occupation	rural	middle	20-34		can read	Burundi
94	588641	94	cankuzo - rural	cankuzo - rural	0.588641	not big problem	average	yes	vaginal	single	less than 1 hour	24 months and above	not a big problem	yes	2-4	20	ANC visit 4 and more	good	non exposed	6-8	>3	had ANC visit	no postnatal care	institution	skilled	15-24	2-4	male	secondary	single	had occupation	rural	middle	<20		can read	Burundi
94	588641	94	cankuzo - rural	cankuzo - rural	0.588641	big problem	average	yes	vaginal	single	less than 1 hour		not a big problem	yes	2-4	23		poor	non exposed	188-23	>3			institution	skilled	15-24	1	male	no education	married	had occupation	rural	middle	20-34	primary	canot read	Burundi
94	588641	94	cankuzo - rural	cankuzo - rural	0.588641	big problem	average	yes	vaginal	single	less than 1 hour		not a big problem	yes	1	20	less than 4	good	non exposed	12-17	>3	had ANC visit	no postnatal care	institution	skilled	15-24	1	female	primary	single	had occupation	rural	poor	<20		can read	Burundi
95	1004707	95	karusi - rural	karusi - rural	1.00471	big problem	smaller than average	yes	vaginal	single	less than 1 hour	24 months and above	big problem	yes	2-4	24	ANC visit 4 and more	good	non exposed	9-11	>3	had ANC visit	no postnatal care	institution	skilled	15-24	2-4	female	primary	married	had occupation	rural	poor	20-34	primary	can read	Burundi
95	1004707	95	karusi - rural	karusi - rural	1.00471	not big problem	average	yes	vaginal	single	less than 1 hour	24 months and above	not a big problem	yes	2-4	23	ANC visit 4 and more	good	non exposed	12-17	>3	had ANC visit	no postnatal care	institution	skilled	15-24	2-4	male	no education	married	had occupation	rural	poor	<20	no education	canot read	Burundi
95	1004707	95	karusi - rural	karusi - rural	1.00471	not big problem	average	yes	vaginal	single	less than 1 hour	24 months and above	not a big problem	yes	2-4	31	less than 4	good	non exposed	12-17	>3	had ANC visit	no postnatal care	institution	skilled	25-34	2-4	female	no education	married	had occupation	rural	poor	20-34	no education	can read	Burundi
95	1004707	95	karusi - rural	karusi - rural	1.00471	big problem	average	yes	vaginal	single	less than 1 hour	24 months and above	big problem	yes	5+	32	less than 4	good	non exposed	188-23	>3	had ANC visit	no postnatal care	institution	skilled	25-34	5+	male	no education	married	had occupation	rural	middle	20-34	primary	canot read	Burundi
95	1004707	95	karusi - rural	karusi - rural	1.00471	big problem	smaller than average	yes	vaginal	single	less than 1 hour	24 months and above	big problem	yes	2-4	25	ANC visit 4 and more	good	non exposed	188-23	>3	had ANC visit	no postnatal care	institution	skilled	25-34	2-4	male	primary	married	had occupation	rural	poor	20-34	no education	can read	Burundi
95	1004707	95	karusi - rural	karusi - rural	1.00471	not big problem	average	yes	vaginal	single	less than 1 hour		not a big problem	yes	1	23	less than 4	good	non exposed	12-17	<=3	had ANC visit	no postnatal care	institution	skilled	15-24	1	male	secondary	married	had occupation	rural	poor	20-34	primary	can read	Burundi
95	1004707	95	karusi - rural	karusi - rural	1.00471	not big problem	smaller than average	yes	vaginal	single	less than 1 hour	24 months and above	not a big problem	yes	2-4	22	ANC visit 4 and more	good	non exposed	9-11	>3	had ANC visit	no postnatal care	institution	skilled	15-24	2-4	male	primary	married	had occupation	rural	middle	<20	no education	can read	Burundi
95	1004707	95	karusi - rural	karusi - rural	1.00471	big problem	smaller than average	yes	vaginal	single	less than 1 hour	24 months and above	big problem	yes	2-4	24		poor	non exposed	12-17	>3			institution	skilled	15-24	2-4	female	no education	married	had occupation	rural	rich	20-34	primary	can read	Burundi
95	1004707	95	karusi - rural	karusi - rural	1.00471	big problem	average	yes	vaginal	single	less than 1 hour	24 months and above	big problem	yes	5+	30	less than 4	good	non exposed	188-23	>3	had ANC visit	no postnatal care	home	not skilled	25-34	5+	female	no education	married	had occupation	rural	poor	20-34	no education	canot read	Burundi
95	1004707	95	karusi - rural	karusi - rural	1.00471	not big problem	average	yes	vaginal	single	less than 1 hour	24 months and above	not a big problem	yes	2-4	23	less than 4	good	non exposed	6-8	<=3	had ANC visit	no postnatal care	home	not skilled	15-24	2-4	male	primary	single	had occupation	rural	poor	<20	primary	can read	Burundi
95	1004707	95	karusi - rural	karusi - rural	1.00471	big problem	average	yes	vaginal	single		24 months and above	big problem	yes	2-4	25	less than 4	poor	non exposed	6-8	<=3	had ANC visit	no postnatal care	institution	skilled	25-34	2-4	female	no education	married	had occupation	rural	poor	<20	primary	canot read	Burundi
95	1004707	95	karusi - rural	karusi - rural	1.00471	big problem	average	yes	vaginal	single	less than 1 hour	24 months and above	big problem	no	2-4	30	less than 4	good	non exposed	188-23	>3	had ANC visit	no postnatal care	institution	not skilled	25-34	2-4	female	no education	married	had occupation	rural	poor	20-34	primary	canot read	Burundi
95	1004707	95	karusi - rural	karusi - rural	1.00471	big problem	average	yes	vaginal	single	less than 1 hour	24 months and above	big problem	yes	2-4	20	ANC visit 4 and more	poor	non exposed	6-8	>3	had ANC visit	no postnatal care	institution	skilled	15-24	2-4	female	no education	married	had occupation	rural	poor	<20	primary	canot read	Burundi
96	870488	96	rutana - rural	rutana - rural	0.870488	big problem	average	yes	vaginal	single	less than 1 hour	less than 24 months	not a big problem	no	2-4	27	less than 4	good	exposed	12-17	>3	had ANC visit	no postnatal care	institution	skilled	25-34	2-4	male	secondary	single	had occupation	rural	rich	20-34		can read	Burundi
96	870488	96	rutana - rural	rutana - rural	0.870488	big problem	average	yes	vaginal	single	more than 1 hour	24 months and above	not a big problem	yes	2-4	25	less than 4	good	non exposed	12-17	>3	had ANC visit	no postnatal care	institution	skilled	25-34	2-4	male	primary	married	had occupation	rural	poor	20-34	no education	can read	Burundi
96	870488	96	rutana - rural	rutana - rural	0.870488	big problem	smaller than average	yes	vaginal	single	less than 1 hour	24 months and above	not a big problem	yes	2-4	27	less than 4	good	non exposed	188-23	>3	had ANC visit	no postnatal care	institution	skilled	25-34	2-4	female	primary	married	had occupation	rural	poor	20-34	no education	can read	Burundi
96	870488	96	rutana - rural	rutana - rural	0.870488	big problem	average	yes	vaginal	single	less than 1 hour	24 months and above	not a big problem	yes	2-4	36	ANC visit 4 and more	good	non exposed	12-17	>3	had ANC visit	no postnatal care	institution	skilled	35-49	2-4	male	no education	married	had occupation	rural	rich	20-34	no education	canot read	Burundi
96	870488	96	rutana - rural	rutana - rural	0.870488	big problem	average	yes	vaginal	single	less than 1 hour	24 months and above	big problem	yes	2-4	23	less than 4	poor	non exposed	6-8	>3	had ANC visit	no postnatal care	home	not skilled	15-24	2-4	male	no education	married	had occupation	rural	rich	20-34	primary	can read	Burundi
96	870488	96	rutana - rural	rutana - rural	0.870488	big problem	average	yes	vaginal	single	less than 1 hour		not a big problem	yes	1	22	ANC visit 4 and more	good	exposed	6-8	<=3	had ANC visit	no postnatal care	institution	skilled	15-24	1	male	primary	married	had occupation	rural	poor	20-34	primary	can read	Burundi
97	163823	97	bururi - urban	bururi - urban	0.163823	not big problem	average	yes	vaginal	single	less than 1 hour	24 months and above	not a big problem	yes	2-4	28	less than 4	good	non exposed	12-17	>3	had ANC visit	no postnatal care	institution	skilled	25-34	2-4	male	primary	married	had occupation	urban	rich	20-34	primary	can read	Burundi
97	163823	97	bururi - urban	bururi - urban	0.163823	not big problem	average	yes	vaginal	single	less than 1 hour	less than 24 months	not a big problem	no	2-4	30	ANC visit 4 and more	good	non exposed	12-17	>3	had ANC visit	no postnatal care	institution	skilled	25-34	2-4	male	secondary	married	had occupation	urban	rich	20-34	secondary	can read	Burundi
97	163823	97	bururi - urban	bururi - urban	0.163823	big problem	average	yes	vaginal	single	less than 1 hour	24 months and above	not a big problem	yes	5+	37	less than 4	poor	exposed	9-11	>3	had ANC visit	no postnatal care	institution	skilled	35-49	5+	female	primary	married	had occupation	urban	rich	20-34	primary	can read	Burundi
97	163823	97	bururi - urban	bururi - urban	0.163823	big problem	average	yes	vaginal	single	more than 1 hour	less than 24 months	big problem	yes	2-4	21	ANC visit 4 and more	good	exposed	6-8	>3	had ANC visit	no postnatal care	institution	skilled	15-24	2-4	male	primary	married	had occupation	urban	middle	<20	primary	can read	Burundi
97	163823	97	bururi - urban	bururi - urban	0.163823	big problem	average	yes	vaginal	single	less than 1 hour	less than 24 months	big problem	yes	2-4	25	ANC visit 4 and more	good	non exposed	12-17	>3	had ANC visit	no postnatal care	institution	skilled	25-34	2-4	male	no education	married	had occupation	urban	rich	20-34	no education	canot read	Burundi
97	163823	97	bururi - urban	bururi - urban	0.163823	not big problem	average	yes	vaginal	single	more than 1 hour	less than 24 months	not a big problem	yes	2-4	29	ANC visit 4 and more	good	non exposed	188-23	>3	had ANC visit	no postnatal care	institution	skilled	25-34	2-4	female	secondary	married	on occupation	urban	rich	20-34	secondary	can read	Burundi
98	1253689	98	kayanza - rural	kayanza - rural	1.25369	big problem	smaller than average	yes	vaginal	single	more than 1 hour		big problem	yes	1	21	less than 4	good	non exposed	188-23	<=3	had ANC visit	no postnatal care	institution	skilled	15-24	1	female	primary	married	had occupation	rural	poor	<20	no education	can read	Burundi
98	1253689	98	kayanza - rural	kayanza - rural	1.25369	big problem	average	yes	vaginal	single	less than 1 hour		big problem	yes	1	22	less than 4	poor	non exposed	188-23	>3	had ANC visit	no postnatal care	institution	skilled	15-24	1	male	secondary	single	had occupation	rural	rich	20-34	higher	can read	Burundi
98	1253689	98	kayanza - rural	kayanza - rural	1.25369	big problem	average	yes	vaginal	single	less than 1 hour		big problem	yes	1	23	ANC visit 4 and more	good	non exposed	12-17	>3	had ANC visit	no postnatal care	institution	skilled	15-24	1	male	no education	married	had occupation	rural	middle	20-34	secondary	canot read	Burundi
98	1253689	98	kayanza - rural	kayanza - rural	1.25369	big problem	average	no	caesarean	single	less than 1 hour	24 months and above	not a big problem	yes	5+	39	ANC visit 4 and more	poor	non exposed	12-17	>3	had ANC visit	no postnatal care	institution	skilled	35-49	5+	female	primary	married	had occupation	rural	poor	20-34	primary	can read	Burundi
98	1253689	98	kayanza - rural	kayanza - rural	1.25369	big problem	average	yes	vaginal	single	less than 1 hour		big problem	yes	1	21	ANC visit 4 and more	good	non exposed	6-8	<=3	had ANC visit	no postnatal care	institution	skilled	15-24	1	male	no education	single	had occupation	rural	poor	20-34	primary	canot read	Burundi
98	1253689	98	kayanza - rural	kayanza - rural	1.25369	big problem	average	yes	vaginal	single	less than 1 hour		big problem	yes	1	20	ANC visit 4 and more	good	non exposed	188-23	<=3	had ANC visit	no postnatal care	institution	skilled	15-24	1	female	no education	married	had occupation	rural	middle	<20	primary	canot read	Burundi
99	66579	99	mwaro - urban	mwaro - urban	0.066579	big problem	smaller than average	yes	vaginal	single	less than 1 hour		not a big problem	yes	1	22	ANC visit 4 and more	good	non exposed	6-8	>3	had ANC visit	no postnatal care	institution	skilled	15-24	1	female	secondary	married	had occupation	urban	middle	20-34	primary	can read	Burundi
99	66579	99	mwaro - urban	mwaro - urban	0.066579	not big problem	average	yes	caesarean	single	more than 1 hour	24 months and above	not a big problem	yes	2-4	31	ANC visit 4 and more	good	non exposed	6-8	>3	had ANC visit	no postnatal care	institution	skilled	25-34	2-4	male	higher	married	had occupation	urban	rich	20-34	higher	can read	Burundi
99	66579	99	mwaro - urban	mwaro - urban	0.066579	big problem	smaller than average	yes	vaginal	single	more than 1 hour		big problem	no	1	28	less than 4	good	non exposed	12-17	<=3	had ANC visit	no postnatal care	institution	skilled	25-34	1	female	secondary	married	had occupation	urban	rich	20-34	secondary	can read	Burundi
99	66579	99	mwaro - urban	mwaro - urban	0.066579	big problem	average	no	vaginal	single	less than 1 hour	less than 24 months	not a big problem	yes	5+	37	less than 4	good	exposed	12-17	>3	had ANC visit	no postnatal care	institution	skilled	35-49	5+	male	primary	married	had occupation	urban	rich	20-34	primary	can read	Burundi
99	66579	99	mwaro - urban	mwaro - urban	0.066579	big problem	average	yes	vaginal	single	less than 1 hour	less than 24 months	not a big problem	no	2-4	32	less than 4	good	non exposed	188-23	>3	had ANC visit	no postnatal care	institution	skilled	25-34	2-4	female	primary	married	had occupation	urban	rich	20-34	primary	can read	Burundi
100	235850	100	cibitoke - urban	cibitoke - urban	0.23585	not big problem	average	yes	vaginal	single	less than 1 hour	less than 24 months	not a big problem	no	2-4	27	less than 4	good	non exposed	12-17	>3	had ANC visit	no postnatal care	institution	skilled	25-34	2-4	male	secondary	married	on occupation	urban	rich	20-34	higher	can read	Burundi
100	235850	100	cibitoke - urban	cibitoke - urban	0.23585	not big problem	average	yes	caesarean	single	more than 1 hour		not a big problem	no	1	19	ANC visit 4 and more	good	non exposed	9-11	>3	had ANC visit	no postnatal care	institution	skilled	15-24	1	female	primary	single	on occupation	urban	rich	<20		can read	Burundi
100	235850	100	cibitoke - urban	cibitoke - urban	0.23585	big problem	average	no	vaginal	single	less than 1 hour		not a big problem	yes	1	21	ANC visit 4 and more	poor	non exposed	12-17	>3	had ANC visit	no postnatal care	institution	skilled	15-24	1	female	secondary	single	had occupation	urban	rich	20-34		can read	Burundi
100	235850	100	cibitoke - urban	cibitoke - urban	0.23585	not big problem	average	no	vaginal	single	less than 1 hour	less than 24 months	not a big problem	no	5+	40	ANC visit 4 and more	good	non exposed	9-11	>3	had ANC visit	no postnatal care	institution	skilled	35-49	5+	male	secondary	single	had occupation	urban	rich	20-34	higher	can read	Burundi
100	235850	100	cibitoke - urban	cibitoke - urban	0.23585	not big problem	average	yes	vaginal	single	less than 1 hour	less than 24 months	not a big problem	yes	5+	38	ANC visit 4 and more	good	non exposed	188-23	>3	had ANC visit	no postnatal care	institution	skilled	35-49	5+	male	primary	married	had occupation	urban	rich	20-34	primary	can read	Burundi
100	235850	100	cibitoke - urban	cibitoke - urban	0.23585	big problem	average	yes	vaginal	single	less than 1 hour		big problem	yes	1	19	ANC visit 4 and more	good	non exposed	9-11	>3	had ANC visit	no postnatal care	institution	skilled	15-24	1	male	secondary	single	on occupation	urban	rich	<20		can read	Burundi
101	1121079	101	ruyigi - rural	ruyigi - rural	1.12108	big problem	average	yes	vaginal	single	less than 1 hour	24 months and above	not a big problem	no	5+	41	ANC visit 4 and more	good	non exposed	9-11	>3	had ANC visit	no postnatal care	institution	skilled	35-49	5+	male	no education	married	had occupation	rural	poor	20-34	no education	canot read	Burundi
101	1121079	101	ruyigi - rural	ruyigi - rural	1.12108	big problem	average	yes	vaginal	single	less than 1 hour	24 months and above	not a big problem	yes	5+	35	ANC visit 4 and more	good	non exposed	9-11	>3	had ANC visit	had postnatal cate	institution	skilled	35-49	5+	male	no education	married	on occupation	rural	poor	20-34	no education	canot read	Burundi
101	1121079	101	ruyigi - rural	ruyigi - rural	1.12108	not big problem	average	yes	vaginal	single	less than 1 hour	24 months and above	not a big problem	no	5+	35	ANC visit 4 and more	good	exposed	188-23	>3	had ANC visit	no postnatal care	institution	skilled	35-49	5+	female	no education	married	had occupation	rural	middle	20-34	primary	canot read	Burundi
101	1121079	101	ruyigi - rural	ruyigi - rural	1.12108	not big problem	average	yes	vaginal	single	less than 1 hour	24 months and above	not a big problem	yes	5+	38	ANC visit 4 and more	good	non exposed	12-17	>3	had ANC visit	no postnatal care	institution	not skilled	35-49	5+	male	primary	married	had occupation	rural	middle	<20	no education	can read	Burundi
101	1121079	101	ruyigi - rural	ruyigi - rural	1.12108	big problem	average	yes	vaginal	single	less than 1 hour		big problem	yes	1	23	less than 4	good	non exposed	6-8	<=3	had ANC visit	had postnatal cate	institution	skilled	15-24	1	female	primary	married	had occupation	rural	poor	20-34	primary	can read	Burundi
101	1121079	101	ruyigi - rural	ruyigi - rural	1.12108	big problem	average	yes	vaginal	single	less than 1 hour	24 months and above	big problem	yes	2-4	24	less than 4	good	non exposed	188-23	>3	had ANC visit	had postnatal cate	institution	skilled	15-24	2-4	male	primary	single	on occupation	rural	poor	20-34	primary	can read	Burundi
101	1121079	101	ruyigi - rural	ruyigi - rural	1.12108	not big problem	smaller than average	yes	vaginal	single	more than 1 hour	24 months and above	not a big problem	no	2-4	25	ANC visit 4 and more	good	non exposed	6-8	>3	had ANC visit	no postnatal care	institution	skilled	25-34	2-4	male	no education	married	had occupation	rural	poor	<20	no education	canot read	Burundi
101	1121079	101	ruyigi - rural	ruyigi - rural	1.12108	not big problem	average	yes	vaginal	single	less than 1 hour	24 months and above	not a big problem	yes	2-4	24	less than 4	poor	non exposed	6-8	>3	had ANC visit	no postnatal care	institution	skilled	15-24	2-4	male	primary	married	had occupation	rural	middle	<20	primary	can read	Burundi
102	1231240	102	kayanza - rural	kayanza - rural	1.23124	big problem	average	yes	vaginal	single	less than 1 hour	24 months and above	not a big problem	yes	2-4	35	ANC visit 4 and more	good	non exposed	188-23	>3	had ANC visit	no postnatal care	institution	skilled	35-49	2-4	female	no education	married	had occupation	rural	poor	20-34	no education	canot read	Burundi
102	1231240	102	kayanza - rural	kayanza - rural	1.23124	not big problem	average	yes	vaginal	single	less than 1 hour	24 months and above	not a big problem	yes	2-4	38	ANC visit 4 and more	good	non exposed	6-8	>3	had ANC visit	no postnatal care	institution	skilled	35-49	2-4	female	secondary	married	had occupation	rural	rich	20-34	secondary	can read	Burundi
102	1231240	102	kayanza - rural	kayanza - rural	1.23124	big problem	average	yes	caesarean	single	more than 1 hour	24 months and above	not a big problem	yes	2-4	35	ANC visit 4 and more	good	non exposed	188-23	>3	had ANC visit	no postnatal care	institution	skilled	35-49	2-4	female	no education	married	had occupation	rural	poor	20-34	no education	can read	Burundi
102	1231240	102	kayanza - rural	kayanza - rural	1.23124	big problem	average	no	vaginal	single	less than 1 hour	24 months and above	not a big problem	no	5+	38	ANC visit 4 and more	good	non exposed	188-23	>3	had ANC visit	no postnatal care	institution	skilled	35-49	5+	male	primary	married	had occupation	rural	rich	20-34	no education	canot read	Burundi
102	1231240	102	kayanza - rural	kayanza - rural	1.23124	big problem	average	yes	vaginal	single	less than 1 hour	24 months and above	not a big problem	no	5+	40	ANC visit 4 and more	poor	non exposed	12-17	>3	had ANC visit	no postnatal care	institution	skilled	35-49	5+	male	no education	married	had occupation	rural	poor	20-34	primary	canot read	Burundi
102	1231240	102	kayanza - rural	kayanza - rural	1.23124	big problem	smaller than average	yes	vaginal	single	less than 1 hour	24 months and above	not a big problem	yes	5+	40	less than 4	good	non exposed	188-23	>3	had ANC visit	no postnatal care	institution	skilled	35-49	5+	male	primary	married	had occupation	rural	poor	20-34	no education	can read	Burundi
102	1231240	102	kayanza - rural	kayanza - rural	1.23124	not big problem	average	yes	vaginal	single	less than 1 hour	24 months and above	not a big problem	yes	5+	25	ANC visit 4 and more	good	non exposed	12-17	>3	had ANC visit	no postnatal care	institution	skilled	25-34	5+	female	primary	married	had occupation	rural	rich	<20	no education	can read	Burundi
102	1231240	102	kayanza - rural	kayanza - rural	1.23124	not big problem	average	yes	vaginal	single	less than 1 hour	24 months and above	not a big problem	no	5+	28	less than 4	poor	non exposed	9-11	>3	had ANC visit	no postnatal care	institution	skilled	25-34	5+	male	no education	married	had occupation	rural	rich	<20	primary	canot read	Burundi
102	1231240	102	kayanza - rural	kayanza - rural	1.23124	big problem	average	yes	vaginal	single	less than 1 hour	24 months and above	not a big problem	yes	2-4	28	ANC visit 4 and more	good	non exposed	9-11	>3	had ANC visit	no postnatal care	institution	skilled	25-34	2-4	male	no education	single	had occupation	rural	poor	<20		canot read	Burundi
102	1231240	102	kayanza - rural	kayanza - rural	1.23124	big problem	average	yes	vaginal	single	less than 1 hour	24 months and above	not a big problem	yes	2-4	33	less than 4	good	non exposed	188-23	>3	had ANC visit	no postnatal care	institution	skilled	25-34	2-4	female	secondary	married	had occupation	rural	rich	20-34	secondary	can read	Burundi
103	1468061	103	ngozi - rural	ngozi - rural	1.46806	big problem	average	yes	vaginal	single	less than 1 hour	24 months and above	big problem	yes	2-4	24	less than 4	poor	non exposed	12-17	<=3	had ANC visit	no postnatal care	institution	skilled	15-24	2-4	female	no education	single	had occupation	rural	poor	20-34		can read	Burundi
103	1468061	103	ngozi - rural	ngozi - rural	1.46806	big problem	average	no	vaginal	single	less than 1 hour	24 months and above	big problem	yes	5+	37	less than 4	good	non exposed	188-23	>3	had ANC visit	no postnatal care	institution	skilled	35-49	5+	female	no education	single	had occupation	rural	poor	<20	no education	canot read	Burundi
103	1468061	103	ngozi - rural	ngozi - rural	1.46806	big problem	average	yes	vaginal	single	less than 1 hour		big problem	yes	1	21	ANC visit 4 and more	good	non exposed	12-17	<=3	had ANC visit	no postnatal care	institution	skilled	15-24	1	female	secondary	single	had occupation	rural	middle	20-34	primary	can read	Burundi
103	1468061	103	ngozi - rural	ngozi - rural	1.46806	not big problem	average	yes	vaginal	single	less than 1 hour	24 months and above	not a big problem	yes	5+	35	less than 4	good	non exposed	9-11	>3	had ANC visit	no postnatal care	institution	skilled	35-49	5+	male	no education	married	had occupation	rural	poor	20-34	primary	canot read	Burundi
103	1468061	103	ngozi - rural	ngozi - rural	1.46806	big problem	average	yes	vaginal	single	less than 1 hour		big problem	yes	1	22	less than 4	good	non exposed	12-17	<=3	had ANC visit	no postnatal care	institution	skilled	15-24	1	male	no education	married	had occupation	rural	poor	20-34	primary	canot read	Burundi
103	1468061	103	ngozi - rural	ngozi - rural	1.46806	big problem	average	yes	vaginal	single	less than 1 hour	24 months and above	big problem	yes	5+	35	ANC visit 4 and more	poor	non exposed	9-11	>3	had ANC visit	no postnatal care	institution	skilled	35-49	5+	male	no education	married	had occupation	rural	poor	<20	no education	canot read	Burundi
103	1468061	103	ngozi - rural	ngozi - rural	1.46806	big problem	average	yes	vaginal	single	less than 1 hour	24 months and above	big problem	yes	2-4	35	ANC visit 4 and more	good	non exposed	6-8	>3	had ANC visit	no postnatal care	institution	skilled	35-49	2-4	female	primary	single	had occupation	rural	rich	20-34	no education	canot read	Burundi
103	1468061	103	ngozi - rural	ngozi - rural	1.46806	big problem	average	yes	vaginal	single	more than 1 hour		not a big problem	yes	1	21	ANC visit 4 and more	poor	non exposed	188-23	<=3	had ANC visit	no postnatal care	institution	skilled	15-24	1	female	primary	single	had occupation	rural	poor	20-34	primary	can read	Burundi
103	1468061	103	ngozi - rural	ngozi - rural	1.46806	not big problem	average	yes	vaginal	single	less than 1 hour	less than 24 months	not a big problem	yes	2-4	24	ANC visit 4 and more	good	non exposed	6-8	>3	had ANC visit	had postnatal cate	institution	skilled	15-24	2-4	male	primary	married	had occupation	rural	poor	20-34	no education	can read	Burundi
103	1468061	103	ngozi - rural	ngozi - rural	1.46806	not big problem	average	yes	vaginal	single	less than 1 hour	less than 24 months	not a big problem	yes	2-4	24		good	non exposed	188-23	>3			institution	skilled	15-24	2-4	male	primary	married	had occupation	rural	poor	20-34	no education	can read	Burundi
103	1468061	103	ngozi - rural	ngozi - rural	1.46806	big problem	average	yes	vaginal	single	less than 1 hour		big problem	no	1	24	ANC visit 4 and more	good	non exposed	9-11	>3	had ANC visit	no postnatal care	institution	skilled	15-24	1	female	no education	single	had occupation	rural	poor	20-34		canot read	Burundi
103	1468061	103	ngozi - rural	ngozi - rural	1.46806	not big problem	average	yes	vaginal	single	less than 1 hour		not a big problem	yes	1	21	less than 4	poor	non exposed	12-17	<=3	had ANC visit	no postnatal care	institution	skilled	15-24	1	female	primary	single	had occupation	rural	poor	20-34	primary	can read	Burundi
104	269775	104	ngozi - urban	ngozi - urban	0.269775	not big problem	smaller than average	yes	vaginal	multiple	more than 1 hour	24 months and above	not a big problem	yes	2-4	20	less than 4	good	non exposed	12-17	>3	had ANC visit	no postnatal care	institution	skilled	15-24	2-4	male	no education	single	on occupation	urban	rich	<20	no education	canot read	Burundi
104	269775	104	ngozi - urban	ngozi - urban	0.269775	not big problem	smaller than average	yes	vaginal	multiple	more than 1 hour	24 months and above	not a big problem	yes	2-4	20		good	non exposed	12-17	>3			institution	skilled	15-24	2-4	male	no education	single	on occupation	urban	rich	<20	no education	canot read	Burundi
104	269775	104	ngozi - urban	ngozi - urban	0.269775	not big problem	smaller than average	yes	vaginal	single	less than 1 hour	24 months and above	not a big problem	yes	2-4	30	less than 4	good	non exposed	188-23	>3	had ANC visit	had postnatal cate	institution	skilled	25-34	2-4	female	primary	married	had occupation	urban	rich	20-34	primary	can read	Burundi
104	269775	104	ngozi - urban	ngozi - urban	0.269775	big problem	average	yes	vaginal	single	more than 1 hour		big problem	yes	1	17	less than 4	good	exposed	9-11	>3	had ANC visit	no postnatal care	institution	skilled	15-24	1	male	primary	single	had occupation	urban	rich	<20		can read	Burundi
104	269775	104	ngozi - urban	ngozi - urban	0.269775	not big problem	average	yes	vaginal	single	more than 1 hour		not a big problem	yes	2-4	28		poor	non exposed	188-23	>3			institution	skilled	25-34	1	male	higher	married	had occupation	urban	rich	20-34	higher	can read	Burundi
104	269775	104	ngozi - urban	ngozi - urban	0.269775	big problem	average	yes	vaginal	single	less than 1 hour	24 months and above	big problem	yes	2-4	25	less than 4	good	non exposed	9-11	<=3	had ANC visit	no postnatal care	institution	skilled	25-34	2-4	male	no education	single	had occupation	urban	rich	<20	primary	canot read	Burundi
104	269775	104	ngozi - urban	ngozi - urban	0.269775	not big problem	smaller than average	yes	caesarean	single	less than 1 hour		not a big problem	yes	1	18	ANC visit 4 and more	good	non exposed	6-8	<=3	had ANC visit	had postnatal cate	institution	skilled	15-24	1	female	secondary	single	on occupation	urban	rich	<20	secondary	can read	Burundi
104	269775	104	ngozi - urban	ngozi - urban	0.269775	not big problem	average	yes	vaginal	single	more than 1 hour		not a big problem	yes	1	23	less than 4	good	non exposed	188-23	<=3	had ANC visit	no postnatal care	institution	skilled	15-24	1	male	secondary	single	on occupation	urban	rich	20-34		can read	Burundi
104	269775	104	ngozi - urban	ngozi - urban	0.269775	not big problem	average	yes	vaginal	single	more than 1 hour		not a big problem	yes	1	20	less than 4	poor	exposed	9-11	>3	had ANC visit	no postnatal care	institution	skilled	15-24	1	female	secondary	single	on occupation	urban	rich	<20		can read	Burundi
105	603968	105	cankuzo - rural	cankuzo - rural	0.603968	big problem	average	yes	vaginal	single	less than 1 hour	24 months and above	big problem	yes	2-4	25	ANC visit 4 and more	good	non exposed	9-11	>3	had ANC visit	had postnatal cate	institution	skilled	25-34	2-4	male	no education	single	had occupation	rural	poor	20-34	no education	canot read	Burundi
105	603968	105	cankuzo - rural	cankuzo - rural	0.603968	not big problem	average	yes	vaginal	single	less than 1 hour	24 months and above	not a big problem	yes	2-4	40	less than 4	good	non exposed	12-17	>3	had ANC visit	no postnatal care	institution	skilled	35-49	2-4	male	primary	single	had occupation	rural	poor	35-49	no education	can read	Burundi
105	603968	105	cankuzo - rural	cankuzo - rural	0.603968	big problem	average	yes	vaginal	single	less than 1 hour	24 months and above	big problem	yes	2-4	26	less than 4	good	non exposed	188-23	<=3	had ANC visit	no postnatal care	institution	skilled	25-34	2-4	male	primary	married	on occupation	rural	poor	20-34	primary	can read	Burundi
105	603968	105	cankuzo - rural	cankuzo - rural	0.603968	not big problem	average	yes	caesarean	single	more than 1 hour	24 months and above	not a big problem	yes	2-4	25	less than 4	good	non exposed	12-17	>3	had ANC visit	no postnatal care	institution	skilled	25-34	2-4	female	primary	married	had occupation	rural	rich	20-34	no education	can read	Burundi
105	603968	105	cankuzo - rural	cankuzo - rural	0.603968	big problem	average	yes	caesarean	single	more than 1 hour	24 months and above	big problem	yes	2-4	30	less than 4	good	exposed	6-8	>3	had ANC visit	no postnatal care	institution	skilled	25-34	2-4	male	no education	married	had occupation	rural	rich	20-34	primary	canot read	Burundi
105	603968	105	cankuzo - rural	cankuzo - rural	0.603968	big problem	average	yes	vaginal	single	less than 1 hour	24 months and above	big problem	no	2-4	33	ANC visit 4 and more	good	non exposed	12-17	>3	had ANC visit	no postnatal care	home	not skilled	25-34	2-4	male	no education	married	had occupation	rural	poor	20-34	no education	canot read	Burundi
105	603968	105	cankuzo - rural	cankuzo - rural	0.603968	big problem	average	yes	vaginal	single	less than 1 hour	24 months and above	not a big problem	yes	5+	44	ANC visit 4 and more	good	non exposed	188-23	>3	had ANC visit	no postnatal care	institution	skilled	35-49	5+	male	no education	married	had occupation	rural	poor	20-34	no education	can read	Burundi
106	1417236	106	ngozi - rural	ngozi - rural	1.41724	not big problem	smaller than average	yes	vaginal	single	less than 1 hour		not a big problem	yes	1	22	ANC visit 4 and more	good	non exposed	9-11	<=3	had ANC visit	no postnatal care	institution	skilled	15-24	1	male	no education	married	had occupation	rural	poor	20-34	primary	canot read	Burundi
106	1417236	106	ngozi - rural	ngozi - rural	1.41724	big problem	average	yes	vaginal	single	more than 1 hour	24 months and above	big problem	no	5+	34		poor	non exposed	188-23	>3			institution	skilled	25-34	5+	female	no education	married	had occupation	rural	middle	<20	no education	can read	Burundi
106	1417236	106	ngozi - rural	ngozi - rural	1.41724	big problem	average	yes	vaginal	single	less than 1 hour	24 months and above	not a big problem	no	5+	38	less than 4	good	exposed	12-17	>3	had ANC visit	no postnatal care	institution	not skilled	35-49	5+	male	no education	single	had occupation	rural	poor	20-34	no education	canot read	Burundi
106	1417236	106	ngozi - rural	ngozi - rural	1.41724	big problem	average	no	vaginal	single	less than 1 hour	24 months and above	not a big problem	no	5+	46	ANC visit 4 and more	poor	non exposed	9-11	>3	had ANC visit	no postnatal care	institution	skilled	35-49	5+	male	no education	married	had occupation	rural	poor	<20	no education	canot read	Burundi
106	1417236	106	ngozi - rural	ngozi - rural	1.41724	big problem	average	yes	vaginal	single	less than 1 hour	24 months and above	not a big problem	yes	2-4	25	ANC visit 4 and more	poor	non exposed	12-17	>3	had ANC visit	no postnatal care	institution	skilled	25-34	2-4	female	no education	single	had occupation	rural	poor	20-34	primary	canot read	Burundi
106	1417236	106	ngozi - rural	ngozi - rural	1.41724	big problem	average	yes	vaginal	single	more than 1 hour	24 months and above	not a big problem	yes	2-4	28	ANC visit 4 and more	good	exposed	12-17	>3	had ANC visit	no postnatal care	institution	skilled	25-34	2-4	male	primary	single	had occupation	rural	poor	20-34	no education	can read	Burundi
106	1417236	106	ngozi - rural	ngozi - rural	1.41724	big problem	average	yes	vaginal	single	less than 1 hour	24 months and above	not a big problem	yes	2-4	24	less than 4	poor	non exposed	9-11	<=3	had ANC visit	no postnatal care	institution	skilled	15-24	2-4	female	no education	single	had occupation	rural	poor	<20	no education	canot read	Burundi
106	1417236	106	ngozi - rural	ngozi - rural	1.41724	not big problem	smaller than average	no	vaginal	single	less than 1 hour	24 months and above	not a big problem	no	5+	42	less than 4	good	non exposed	6-8	>3	had ANC visit	no postnatal care	home	not skilled	35-49	5+	male	no education	married	had occupation	rural	poor	20-34	no education	canot read	Burundi
106	1417236	106	ngozi - rural	ngozi - rural	1.41724	big problem	average	yes	vaginal	single	less than 1 hour	24 months and above	not a big problem	yes	2-4	27	less than 4	poor	non exposed	188-23	>3	had ANC visit	no postnatal care	institution	skilled	25-34	2-4	female	no education	single	had occupation	rural	poor	<20	primary	canot read	Burundi
107	1391638	107	makamba - rural	makamba - rural	1.39164	not big problem	average	yes	vaginal	single	more than 1 hour	24 months and above	not a big problem	no	2-4	22	less than 4	poor	exposed	12-17	>3	had ANC visit	no postnatal care	home	not skilled	15-24	2-4	female	primary	married	had occupation	rural	rich	<20	primary	can read	Burundi
107	1391638	107	makamba - rural	makamba - rural	1.39164	big problem	average	yes	vaginal	single	less than 1 hour	24 months and above	not a big problem	no	5+	40	less than 4	good	non exposed	12-17	>3	had ANC visit	no postnatal care	institution	skilled	35-49	5+	male	no education	married	had occupation	rural	rich	20-34	primary	can read	Burundi
107	1391638	107	makamba - rural	makamba - rural	1.39164	not big problem	average	yes	vaginal	single	more than 1 hour	24 months and above	not a big problem	yes	5+	35	less than 4	good	exposed	188-23	>3	had ANC visit	no postnatal care	institution	skilled	35-49	5+	female	primary	married	had occupation	rural	rich	20-34	primary	can read	Burundi
107	1391638	107	makamba - rural	makamba - rural	1.39164	big problem	average	yes	caesarean	single	more than 1 hour	24 months and above	not a big problem	yes	2-4	28	less than 4	good	exposed	6-8	>3	had ANC visit	no postnatal care	institution	skilled	25-34	2-4	male	no education	married	had occupation	rural	rich	20-34	primary	can read	Burundi
107	1391638	107	makamba - rural	makamba - rural	1.39164	big problem	average	yes	vaginal	single	less than 1 hour	24 months and above	not a big problem	yes	2-4	24	ANC visit 4 and more	poor	non exposed	188-23	>3	had ANC visit	no postnatal care	institution	skilled	15-24	2-4	male	primary	single	had occupation	rural	poor	<20	primary	can read	Burundi
107	1391638	107	makamba - rural	makamba - rural	1.39164	big problem	average	yes	vaginal	single	less than 1 hour		big problem	yes	1	18	ANC visit 4 and more	good	exposed	6-8	>3	had ANC visit	no postnatal care	institution	skilled	15-24	1	male	secondary	single	on occupation	rural	rich	<20		can read	Burundi
107	1391638	107	makamba - rural	makamba - rural	1.39164	big problem	average	yes	vaginal	single	less than 1 hour	24 months and above	not a big problem	no	2-4	25	ANC visit 4 and more	poor	exposed	188-23	>3	had ANC visit	no postnatal care	institution	skilled	25-34	2-4	male	no education	married	had occupation	rural	middle	20-34	no education	canot read	Burundi
107	1391638	107	makamba - rural	makamba - rural	1.39164	big problem	average	yes	vaginal	single	less than 1 hour	less than 24 months	not a big problem	yes	5+	30	ANC visit 4 and more	good	non exposed	12-17	>3	had ANC visit	no postnatal care	institution	skilled	25-34	5+	male	no education	married	had occupation	rural	middle	<20	primary	canot read	Burundi
107	1391638	107	makamba - rural	makamba - rural	1.39164	big problem	average	yes	vaginal	single	less than 1 hour	less than 24 months	not a big problem	yes	5+	38	ANC visit 4 and more	good	exposed	6-8	>3	had ANC visit	no postnatal care	institution	skilled	35-49	5+	male	no education	married	had occupation	rural	rich	<20	primary	can read	Burundi
108	1374294	108	gitega - rural	gitega - rural	1.37429	not big problem	average	yes	vaginal	single	less than 1 hour	24 months and above	not a big problem	no	2-4	30	less than 4	good	non exposed	12-17	>3	had ANC visit	no postnatal care	institution	skilled	25-34	2-4	male	primary	married	had occupation	rural	poor	20-34	primary	can read	Burundi
108	1374294	108	gitega - rural	gitega - rural	1.37429	big problem	average	yes	vaginal	single	less than 1 hour	24 months and above	not a big problem	yes	2-4	34	ANC visit 4 and more	poor	exposed	188-23	>3	had ANC visit	no postnatal care	institution	skilled	25-34	2-4	female	primary	married	had occupation	rural	poor	20-34	primary	canot read	Burundi
108	1374294	108	gitega - rural	gitega - rural	1.37429	big problem	average	yes	vaginal	single	less than 1 hour	24 months and above	big problem	yes	5+	29		poor	non exposed	188-23	>3			institution	skilled	25-34	2-4	female	primary	married	had occupation	rural	middle	20-34	primary	can read	Burundi
108	1374294	108	gitega - rural	gitega - rural	1.37429	big problem	smaller than average	yes	vaginal	single	less than 1 hour		big problem	yes	1	30	ANC visit 4 and more	poor	exposed	6-8	>3	had ANC visit	no postnatal care	institution	skilled	25-34	1	male	secondary	married	had occupation	rural	rich	20-34	secondary	can read	Burundi
108	1374294	108	gitega - rural	gitega - rural	1.37429	not big problem	average	yes	vaginal	single	less than 1 hour	24 months and above	not a big problem	yes	2-4	29	less than 4	good	exposed	6-8	>3	had ANC visit	no postnatal care	institution	skilled	25-34	2-4	male	no education	married	had occupation	rural	rich	20-34	primary	can read	Burundi
108	1374294	108	gitega - rural	gitega - rural	1.37429	not big problem	smaller than average	yes	vaginal	single	less than 1 hour	24 months and above	not a big problem	yes	2-4	28	ANC visit 4 and more	good	non exposed	9-11	>3	had ANC visit	no postnatal care	institution	skilled	25-34	2-4	female	primary	married	had occupation	rural	middle	20-34	primary	can read	Burundi
108	1374294	108	gitega - rural	gitega - rural	1.37429	big problem	average	no	vaginal	single	less than 1 hour	24 months and above	not a big problem	no	5+	43	ANC visit 4 and more	good	non exposed	188-23	>3	had ANC visit	no postnatal care	institution	skilled	35-49	5+	female	primary	married	had occupation	rural	poor	<20	no education	can read	Burundi
109	1242904	109	kayanza - rural	kayanza - rural	1.2429	big problem	average	no	vaginal	single	less than 1 hour	24 months and above	big problem	yes	5+	38	ANC visit 4 and more	good	non exposed	6-8	>3	had ANC visit	no postnatal care	institution	skilled	35-49	5+	male	no education	married	had occupation	rural	poor	20-34	no education	can read	Burundi
109	1242904	109	kayanza - rural	kayanza - rural	1.2429	big problem	average	yes	vaginal	single	less than 1 hour	24 months and above	big problem	yes	2-4	26	ANC visit 4 and more	good	non exposed	9-11	>3	had ANC visit	no postnatal care	institution	skilled	25-34	2-4	male	no education	married	had occupation	rural	rich	20-34	primary	canot read	Burundi
109	1242904	109	kayanza - rural	kayanza - rural	1.2429	big problem	average	yes	vaginal	single	less than 1 hour		big problem	no	1	25	ANC visit 4 and more	good	exposed	12-17	<=3	had ANC visit	no postnatal care	institution	skilled	25-34	1	male	no education	married	had occupation	rural	poor	20-34	primary	can read	Burundi
109	1242904	109	kayanza - rural	kayanza - rural	1.2429	big problem	average	yes	vaginal	single	less than 1 hour	24 months and above	not a big problem	no	2-4	25	less than 4	good	non exposed	6-8	<=3	had ANC visit	no postnatal care	home	not skilled	25-34	2-4	male	no education	married	had occupation	rural	poor	20-34	no education	canot read	Burundi
109	1242904	109	kayanza - rural	kayanza - rural	1.2429	big problem	average	yes	vaginal	single	less than 1 hour		big problem	yes	1	21	ANC visit 4 and more	good	non exposed	9-11	<=3	had ANC visit	no postnatal care	institution	skilled	15-24	1	male	no education	married	had occupation	rural	poor	20-34	primary	canot read	Burundi
109	1242904	109	kayanza - rural	kayanza - rural	1.2429	big problem	average	yes	vaginal	single	less than 1 hour	24 months and above	big problem	yes	2-4	24	less than 4	good	non exposed	188-23	<=3	had ANC visit	no postnatal care	institution	not skilled	15-24	2-4	male	no education	married	had occupation	rural	middle	20-34	primary	canot read	Burundi
109	1242904	109	kayanza - rural	kayanza - rural	1.2429	not big problem	average	yes	vaginal	single	more than 1 hour	24 months and above	not a big problem	yes	5+	33	ANC visit 4 and more	good	non exposed	12-17	>3	had ANC visit	had postnatal cate	institution	not skilled	25-34	5+	male	no education	married	had occupation	rural	middle	20-34	primary	can read	Burundi
109	1242904	109	kayanza - rural	kayanza - rural	1.2429	big problem	average	yes	caesarean	single	more than 1 hour	24 months and above	big problem	yes	5+	34	less than 4	good	non exposed	9-11	>3	had ANC visit	no postnatal care	institution	skilled	25-34	5+	male	primary	married	had occupation	rural	poor	20-34	no education	can read	Burundi
109	1242904	109	kayanza - rural	kayanza - rural	1.2429	not big problem	smaller than average	yes	vaginal	single	less than 1 hour	24 months and above	not a big problem	yes	5+	41	ANC visit 4 and more	good	non exposed	9-11	>3	had ANC visit	no postnatal care	institution	skilled	35-49	5+	female	no education	married	had occupation	rural	poor	20-34	no education	canot read	Burundi
110	326026	110	bubanza - urban	bubanza - urban	0.326026	not big problem	average	yes	vaginal	single	more than 1 hour	24 months and above	not a big problem	yes	2-4	23	ANC visit 4 and more	poor	non exposed	12-17	>3	had ANC visit	had postnatal cate	home	not skilled	15-24	2-4	female	primary	married	on occupation	urban	poor	<20	primary	canot read	Burundi
110	326026	110	bubanza - urban	bubanza - urban	0.326026	big problem	average	yes	vaginal	single	more than 1 hour	24 months and above	not a big problem	yes	2-4	24	ANC visit 4 and more	good	exposed	188-23	>3	had ANC visit	no postnatal care	institution	skilled	15-24	2-4	male	primary	married	had occupation	urban	middle	<20	primary	can read	Burundi
110	326026	110	bubanza - urban	bubanza - urban	0.326026	not big problem	average	yes	vaginal	single	less than 1 hour	24 months and above	not a big problem	no	2-4	27	ANC visit 4 and more	poor	non exposed	6-8	>3	had ANC visit	no postnatal care	institution	skilled	25-34	2-4	male	primary	married	had occupation	urban	poor	20-34	no education	can read	Burundi
110	326026	110	bubanza - urban	bubanza - urban	0.326026	big problem	average	yes	vaginal	single	less than 1 hour	24 months and above	big problem	yes	2-4	24	ANC visit 4 and more	good	non exposed	6-8	>3	had ANC visit	no postnatal care	institution	skilled	15-24	2-4	male	primary	married	had occupation	urban	rich	<20	secondary	can read	Burundi
110	326026	110	bubanza - urban	bubanza - urban	0.326026	big problem	average	yes	vaginal	single	more than 1 hour	24 months and above	not a big problem	yes	2-4	31	ANC visit 4 and more	good	non exposed	9-11	>3	had ANC visit	had postnatal cate	institution	not skilled	25-34	2-4	female	no education	single	had occupation	urban	poor	20-34	primary	canot read	Burundi
110	326026	110	bubanza - urban	bubanza - urban	0.326026	big problem	smaller than average	yes	vaginal	single	less than 1 hour		big problem	yes	1	20	ANC visit 4 and more	good	non exposed	188-23	<=3	had ANC visit	no postnatal care	institution	skilled	15-24	1	female	secondary	married	on occupation	urban	middle	<20	primary	can read	Burundi
110	326026	110	bubanza - urban	bubanza - urban	0.326026	big problem	average	yes	vaginal	single	less than 1 hour	24 months and above	big problem	no	2-4	33	ANC visit 4 and more	good	non exposed	12-17	>3	had ANC visit	no postnatal care	institution	skilled	25-34	2-4	male	no education	single	on occupation	urban	middle	20-34	no education	can read	Burundi
110	326026	110	bubanza - urban	bubanza - urban	0.326026	big problem	average	no	vaginal	single	less than 1 hour	24 months and above	not a big problem	no	5+	34	less than 4	good	non exposed	12-17	>3	had ANC visit	had postnatal cate	home	not skilled	25-34	5+	female	no education	single	had occupation	urban	poor	20-34	no education	canot read	Burundi
111	1324661	111	kayanza - rural	kayanza - rural	1.32466	big problem	average	yes	vaginal	single	less than 1 hour		big problem	yes	1	20	less than 4	good	non exposed	188-23	>3	had ANC visit	no postnatal care	institution	skilled	15-24	1	male	no education	single	had occupation	rural	poor	<20		canot read	Burundi
111	1324661	111	kayanza - rural	kayanza - rural	1.32466	big problem	average	yes	vaginal	single	less than 1 hour	less than 24 months	not a big problem	yes	2-4	27	less than 4	good	non exposed	188-23	>3	had ANC visit	no postnatal care	institution	skilled	25-34	2-4	male	primary	married	had occupation	rural	poor	20-34	primary	can read	Burundi
111	1324661	111	kayanza - rural	kayanza - rural	1.32466	big problem	average	yes	vaginal	single	less than 1 hour	24 months and above	big problem	yes	5+	29	ANC visit 4 and more	good	exposed	6-8	>3	had ANC visit	no postnatal care	institution	skilled	25-34	5+	female	no education	married	had occupation	rural	poor	<20	no education	canot read	Burundi
111	1324661	111	kayanza - rural	kayanza - rural	1.32466	big problem	smaller than average	no	vaginal	single	less than 1 hour	24 months and above	not a big problem	no	5+	40	ANC visit 4 and more	good	non exposed	6-8	>3	had ANC visit	had postnatal cate	home	not skilled	35-49	5+	male	no education	single	had occupation	rural	poor	<20		canot read	Burundi
111	1324661	111	kayanza - rural	kayanza - rural	1.32466	not big problem	smaller than average	yes	vaginal	single	less than 1 hour		not a big problem	yes	1	24	less than 4	good	non exposed	6-8	<=3	had ANC visit	no postnatal care	institution	skilled	15-24	1	female	no education	married	had occupation	rural	poor	20-34	no education	canot read	Burundi
111	1324661	111	kayanza - rural	kayanza - rural	1.32466	big problem	average	yes	vaginal	single	less than 1 hour		not a big problem	yes	1	25	ANC visit 4 and more	poor	non exposed	188-23	<=3	had ANC visit	no postnatal care	institution	skilled	25-34	1	female	no education	married	had occupation	rural	poor	20-34	no education	can read	Burundi
111	1324661	111	kayanza - rural	kayanza - rural	1.32466	big problem	average	yes	vaginal	single	less than 1 hour	24 months and above	big problem	yes	2-4	28	less than 4	good	non exposed	188-23	>3	had ANC visit	no postnatal care	institution	skilled	25-34	2-4	female	no education	married	had occupation	rural	poor	20-34	no education	can read	Burundi
111	1324661	111	kayanza - rural	kayanza - rural	1.32466	not big problem	average	yes	vaginal	single	more than 1 hour	24 months and above	not a big problem	yes	2-4	42	less than 4	good	non exposed	12-17	>3	had ANC visit	no postnatal care	institution	skilled	35-49	2-4	male	no education	married	had occupation	rural	poor	20-34	no education	can read	Burundi
112	1039769	112	cibitoke - rural	cibitoke - rural	1.03977	not big problem	smaller than average	yes	vaginal	single	less than 1 hour	less than 24 months	not a big problem	yes	2-4	33	less than 4	good	non exposed	12-17	>3	had ANC visit	no postnatal care	institution	skilled	25-34	2-4	female	no education	single	had occupation	rural	middle	<20	primary	canot read	Burundi
112	1039769	112	cibitoke - rural	cibitoke - rural	1.03977	big problem	smaller than average	yes	vaginal	single	less than 1 hour	24 months and above	big problem	no	2-4	30	ANC visit 4 and more	good	non exposed	188-23	>3	had ANC visit	no postnatal care	institution	skilled	25-34	2-4	male	primary	married	had occupation	rural	middle	20-34	no education	can read	Burundi
112	1039769	112	cibitoke - rural	cibitoke - rural	1.03977	big problem	average	yes	vaginal	multiple	less than 1 hour	24 months and above	big problem	no	2-4	34	ANC visit 4 and more	good	non exposed	6-8	>3	had ANC visit	had postnatal cate	institution	skilled	25-34	2-4	male	no education	single	had occupation	rural	middle	20-34		canot read	Burundi
112	1039769	112	cibitoke - rural	cibitoke - rural	1.03977	big problem	average	yes	vaginal	multiple	less than 1 hour	24 months and above	big problem	no	2-4	34		good	non exposed	6-8	>3			institution	skilled	25-34	2-4	female	no education	single	had occupation	rural	middle	20-34		canot read	Burundi
112	1039769	112	cibitoke - rural	cibitoke - rural	1.03977	not big problem	smaller than average	yes	vaginal	single	less than 1 hour	less than 24 months	not a big problem	yes	5+	33	ANC visit 4 and more	good	non exposed	12-17	>3	had ANC visit	no postnatal care	institution	skilled	25-34	5+	female	no education	married	had occupation	rural	poor	20-34	no education	can read	Burundi
112	1039769	112	cibitoke - rural	cibitoke - rural	1.03977	not big problem	average	yes	vaginal	single	less than 1 hour	less than 24 months	not a big problem	yes	5+	34	less than 4	good	non exposed	188-23	>3	had ANC visit	no postnatal care	institution	skilled	25-34	5+	male	no education	single	had occupation	rural	rich	<20	no education	can read	Burundi
112	1039769	112	cibitoke - rural	cibitoke - rural	1.03977	big problem	average	yes	vaginal	single	more than 1 hour	24 months and above	big problem	no	2-4	26	ANC visit 4 and more	good	non exposed	9-11	>3	had ANC visit	no postnatal care	institution	skilled	25-34	2-4	male	primary	single	on occupation	rural	poor	20-34		can read	Burundi
112	1039769	112	cibitoke - rural	cibitoke - rural	1.03977	not big problem	smaller than average	yes	vaginal	single	less than 1 hour	less than 24 months	not a big problem	no	2-4	22	ANC visit 4 and more	good	non exposed	6-8	>3	had ANC visit	had postnatal cate	institution	skilled	15-24	2-4	male	no education	single	had occupation	rural	middle	<20	primary	canot read	Burundi
112	1039769	112	cibitoke - rural	cibitoke - rural	1.03977	not big problem	average	yes	vaginal	single	less than 1 hour	less than 24 months	not a big problem	no	2-4	22		good	non exposed	12-17	>3			institution	skilled	15-24	2-4	male	no education	single	had occupation	rural	middle	<20	primary	canot read	Burundi
112	1039769	112	cibitoke - rural	cibitoke - rural	1.03977	big problem	average	yes	caesarean	single	more than 1 hour	24 months and above	not a big problem	yes	2-4	29	ANC visit 4 and more	good	non exposed	12-17	>3	had ANC visit	no postnatal care	institution	skilled	25-34	2-4	male	no education	single	had occupation	rural	poor	<20	primary	canot read	Burundi
112	1039769	112	cibitoke - rural	cibitoke - rural	1.03977	big problem	smaller than average	yes	vaginal	single	less than 1 hour	24 months and above	big problem	yes	2-4	24	ANC visit 4 and more	good	non exposed	9-11	>3	had ANC visit	had postnatal cate	home	not skilled	15-24	2-4	female	no education	single	had occupation	rural	poor	<20	primary	canot read	Burundi
112	1039769	112	cibitoke - rural	cibitoke - rural	1.03977	big problem	average	no	vaginal	single	less than 1 hour	24 months and above	big problem	yes	5+	28	less than 4	good	non exposed	9-11	>3	had ANC visit	no postnatal care	institution	skilled	25-34	5+	male	no education	single	had occupation	rural	poor	<20	primary	canot read	Burundi
112	1039769	112	cibitoke - rural	cibitoke - rural	1.03977	not big problem	average	yes	caesarean	single	more than 1 hour	24 months and above	not a big problem	no	2-4	25	ANC visit 4 and more	poor	non exposed	9-11	>3	had ANC visit	no postnatal care	institution	skilled	25-34	2-4	female	no education	single	on occupation	rural	poor	20-34	no education	canot read	Burundi
112	1039769	112	cibitoke - rural	cibitoke - rural	1.03977	big problem	smaller than average	yes	vaginal	single	less than 1 hour	less than 24 months	big problem	no	2-4	25	less than 4	good	non exposed	12-17	<=3	had ANC visit	no postnatal care	institution	skilled	25-34	2-4	female	primary	single	had occupation	rural	rich	20-34	primary	canot read	Burundi
112	1039769	112	cibitoke - rural	cibitoke - rural	1.03977	big problem	average	yes	vaginal	single	less than 1 hour	24 months and above	big problem	yes	2-4	24		poor	non exposed	188-23	>3			institution	skilled	15-24	2-4	female	primary	married	had occupation	rural	poor	<20	primary	canot read	Burundi
112	1039769	112	cibitoke - rural	cibitoke - rural	1.03977	big problem	smaller than average	yes	vaginal	single	less than 1 hour		not a big problem	yes	2-4	32		poor	non exposed	188-23	>3			institution	skilled	25-34	1	male	no education	single	had occupation	rural	poor	20-34	no education	can read	Burundi
113	2639501	113	bujumbura rural - rural	bujumbura rural - rural	2.6395	big problem	average	yes	vaginal	single	less than 1 hour	24 months and above	not a big problem	yes	5+	31	ANC visit 4 and more	good	non exposed	188-23	>3	had ANC visit	no postnatal care	institution	skilled	25-34	5+	female	no education	married	had occupation	rural	rich	20-34	primary	can read	Burundi
113	2639501	113	bujumbura rural - rural	bujumbura rural - rural	2.6395	big problem	average	yes	vaginal	single	less than 1 hour	less than 24 months	big problem	no	2-4	27	less than 4	good	exposed	12-17	>3	had ANC visit	no postnatal care	institution	skilled	25-34	2-4	female	primary	married	had occupation	rural	rich	20-34	primary	can read	Burundi
113	2639501	113	bujumbura rural - rural	bujumbura rural - rural	2.6395	big problem	average	yes	vaginal	single	less than 1 hour	24 months and above	not a big problem	yes	5+	38	less than 4	good	non exposed	188-23	>3	had ANC visit	no postnatal care	institution	skilled	35-49	5+	male	primary	married	had occupation	rural	poor	20-34	primary	can read	Burundi
113	2639501	113	bujumbura rural - rural	bujumbura rural - rural	2.6395	big problem	average	yes	caesarean	single	less than 1 hour	less than 24 months	not a big problem	yes	5+	24		poor	exposed	188-23	>3			institution	skilled	15-24	2-4	female	no education	single	had occupation	rural	rich	<20	primary	can read	Burundi
113	2639501	113	bujumbura rural - rural	bujumbura rural - rural	2.6395	not big problem	smaller than average	yes	vaginal	single	more than 1 hour	24 months and above	not a big problem	yes	2-4	21	less than 4	good	non exposed	188-23	>3	had ANC visit	no postnatal care	institution	skilled	15-24	2-4	male	primary	single	on occupation	rural	rich	<20	primary	can read	Burundi
113	2639501	113	bujumbura rural - rural	bujumbura rural - rural	2.6395	big problem	average	yes	vaginal	single	less than 1 hour		not a big problem	no	1	22	ANC visit 4 and more	good	non exposed	9-11	<=3	had ANC visit	no postnatal care	institution	skilled	15-24	1	female	primary	married	had occupation	rural	rich	20-34	secondary	can read	Burundi
114	655122	114	bururi - rural	bururi - rural	0.655122	not big problem	average	no	vaginal	single	less than 1 hour	24 months and above	not a big problem	yes	5+	43	less than 4	good	non exposed	188-23	>3	had ANC visit	no postnatal care	institution	skilled	35-49	5+	female	primary	married	had occupation	rural	rich	20-34	no education	can read	Burundi
114	655122	114	bururi - rural	bururi - rural	0.655122	big problem	average	yes	vaginal	single	more than 1 hour	24 months and above	not a big problem	yes	5+	40	less than 4	poor	exposed	188-23	>3	had ANC visit	no postnatal care	institution	skilled	35-49	5+	male	no education	married	had occupation	rural	poor	20-34	primary	can read	Burundi
114	655122	114	bururi - rural	bururi - rural	0.655122	big problem	average	yes	vaginal	single	less than 1 hour		not a big problem	no	1	19	less than 4	good	non exposed	188-23	<=3	had ANC visit	no postnatal care	institution	skilled	15-24	1	male	primary	single	had occupation	rural	poor	<20	primary	can read	Burundi
114	655122	114	bururi - rural	bururi - rural	0.655122	big problem	average	yes		single	less than 1 hour	24 months and above	not a big problem	no	2-4	25	ANC visit 4 and more	good	exposed	188-23	<=3	had ANC visit		institution	skilled	25-34	2-4	male	secondary	single	had occupation	rural	middle	20-34	no education	can read	Burundi
114	655122	114	bururi - rural	bururi - rural	0.655122	big problem	average	yes	vaginal	single	less than 1 hour		not a big problem	yes	1	22	ANC visit 4 and more	poor	non exposed	6-8	<=3	had ANC visit	no postnatal care	institution	skilled	15-24	1	male	secondary	married	had occupation	rural	rich	20-34	primary	can read	Burundi
114	655122	114	bururi - rural	bururi - rural	0.655122	big problem	average	yes	caesarean	single		24 months and above	not a big problem	yes	5+	35	less than 4	poor	non exposed	188-23	>3	had ANC visit	no postnatal care	institution	skilled	35-49	5+	male	no education	married	had occupation	rural	poor	<20	no education	canot read	Burundi
115	1109713	115	karusi - rural	karusi - rural	1.10971	big problem	average	yes		single	less than 1 hour	24 months and above	big problem	no	5+	29	ANC visit 4 and more	good	non exposed	9-11	>3	had ANC visit		institution	skilled	25-34	5+	female	no education	married	had occupation	rural	middle	<20	primary	canot read	Burundi
115	1109713	115	karusi - rural	karusi - rural	1.10971	big problem	average	yes		single	less than 1 hour	24 months and above	not a big problem	yes	2-4	30	ANC visit 4 and more	good	non exposed	12-17	>3	had ANC visit		institution	skilled	25-34	2-4	male	no education	married	had occupation	rural	rich	<20	no education	canot read	Burundi
115	1109713	115	karusi - rural	karusi - rural	1.10971	big problem	average	yes	vaginal	single	less than 1 hour	24 months and above	big problem	no	5+	36	less than 4	good	non exposed	188-23	>3	had ANC visit	no postnatal care	institution	not skilled	35-49	5+	female	primary	married	had occupation	rural	rich	20-34	no education	can read	Burundi
115	1109713	115	karusi - rural	karusi - rural	1.10971	big problem	smaller than average	yes	vaginal	single	less than 1 hour	24 months and above	big problem	yes	5+	40	less than 4	poor	non exposed	12-17	>3	had ANC visit	no postnatal care	home	not skilled	35-49	5+	male	no education	married	had occupation	rural	poor	<20	primary	canot read	Burundi
115	1109713	115	karusi - rural	karusi - rural	1.10971	big problem	average	yes	vaginal	single	less than 1 hour	less than 24 months	big problem	yes	5+	34	less than 4	poor	non exposed	9-11	>3	had ANC visit	no postnatal care	home	not skilled	25-34	5+	male	primary	married	had occupation	rural	poor	20-34	no education	can read	Burundi
116	1741805	116	ngozi - rural	ngozi - rural	1.7418	not big problem	average	yes	vaginal	single	less than 1 hour	24 months and above	not a big problem	yes	2-4	26	ANC visit 4 and more	good	non exposed	12-17	>3	had ANC visit	no postnatal care	institution	skilled	25-34	2-4	female	no education	married	had occupation	rural	rich	<20	no education	can read	Burundi
116	1741805	116	ngozi - rural	ngozi - rural	1.7418	big problem	average	yes	vaginal	single	more than 1 hour		big problem	yes	1	20	less than 4	good	non exposed	188-23	>3	had ANC visit	no postnatal care	institution	skilled	15-24	1	male	primary	single	had occupation	rural	middle	<20		can read	Burundi
116	1741805	116	ngozi - rural	ngozi - rural	1.7418	big problem	smaller than average	yes	vaginal	single	less than 1 hour	24 months and above	not a big problem	yes	2-4	33	less than 4	good	non exposed	6-8	>3	had ANC visit	no postnatal care	institution	skilled	25-34	2-4	female	primary	married	had occupation	rural	poor	<20	primary	can read	Burundi
116	1741805	116	ngozi - rural	ngozi - rural	1.7418	big problem	average	yes	vaginal	single	less than 1 hour	24 months and above	not a big problem	yes	2-4	25	less than 4	good	non exposed	9-11	>3	had ANC visit	no postnatal care	home	not skilled	25-34	2-4	female	no education	single	had occupation	rural	poor	<20	no education	canot read	Burundi
116	1741805	116	ngozi - rural	ngozi - rural	1.7418	big problem	smaller than average	yes	caesarean	single	more than 1 hour		not a big problem	yes	1	20	ANC visit 4 and more	good	non exposed	6-8	<=3	had ANC visit	no postnatal care	institution	skilled	15-24	1	female	no education	married	had occupation	rural	poor	20-34	secondary	canot read	Burundi
117	1258354	117	cibitoke - rural	cibitoke - rural	1.25835	not big problem	average	yes	vaginal	single	less than 1 hour	24 months and above	not a big problem	no	2-4	21	less than 4	good	non exposed	188-23	<=3	had ANC visit	no postnatal care	institution	skilled	15-24	2-4	female	no education	single	had occupation	rural	middle	<20	secondary	canot read	Burundi
117	1258354	117	cibitoke - rural	cibitoke - rural	1.25835	big problem	average	yes	vaginal	single	less than 1 hour		not a big problem	yes	1	19	less than 4	good	non exposed	6-8	<=3	had ANC visit	no postnatal care	institution	skilled	15-24	1	female	primary	single	had occupation	rural	rich	<20	primary	canot read	Burundi
117	1258354	117	cibitoke - rural	cibitoke - rural	1.25835	big problem	smaller than average	yes	vaginal	multiple	less than 1 hour	24 months and above	not a big problem	yes	5+	33	less than 4	good	non exposed	6-8	>3	had ANC visit	no postnatal care	home	not skilled	25-34	5+	female	no education	married	had occupation	rural	rich	<20	primary	canot read	Burundi
117	1258354	117	cibitoke - rural	cibitoke - rural	1.25835	big problem	average	yes	vaginal	multiple	less than 1 hour	24 months and above	not a big problem	yes	5+	33		good	non exposed	6-8	>3			home	not skilled	25-34	5+	female	no education	married	had occupation	rural	rich	<20	primary	canot read	Burundi
117	1258354	117	cibitoke - rural	cibitoke - rural	1.25835	big problem	smaller than average	yes	vaginal	single	less than 1 hour	less than 24 months	not a big problem	no	2-4	21	less than 4	good	non exposed	12-17	>3	had ANC visit	no postnatal care	institution	skilled	15-24	2-4	female	primary	single	had occupation	rural	poor	<20	no education	can read	Burundi
117	1258354	117	cibitoke - rural	cibitoke - rural	1.25835	big problem	average	yes	vaginal	single	less than 1 hour	24 months and above	not a big problem	yes	2-4	20	ANC visit 4 and more	good	non exposed	9-11	>3	had ANC visit	no postnatal care	institution	skilled	15-24	2-4	female	no education	single	had occupation	rural	poor	<20	primary	canot read	Burundi
117	1258354	117	cibitoke - rural	cibitoke - rural	1.25835	not big problem	average	yes	vaginal	single	less than 1 hour	24 months and above	not a big problem	yes	2-4	25	ANC visit 4 and more	good	non exposed	12-17	>3	had ANC visit	no postnatal care	institution	skilled	25-34	2-4	female	no education	married	had occupation	rural	rich	<20	primary	canot read	Burundi
117	1258354	117	cibitoke - rural	cibitoke - rural	1.25835	big problem	average	yes	vaginal	single	less than 1 hour	24 months and above	not a big problem	no	2-4	33	ANC visit 4 and more	poor	non exposed	188-23	>3	had ANC visit	no postnatal care	institution	skilled	25-34	2-4	male	primary	married	had occupation	rural	middle	20-34	primary	can read	Burundi
117	1258354	117	cibitoke - rural	cibitoke - rural	1.25835	not big problem	average	yes	vaginal	single		24 months and above	not a big problem	yes	5+	31	ANC visit 4 and more	poor	non exposed	188-23	<=3	had ANC visit	no postnatal care	institution	skilled	25-34	5+	male	primary	single	had occupation	rural	middle	20-34	primary	canot read	Burundi
118	1142570	118	ruyigi - rural	ruyigi - rural	1.14257	not big problem	average	yes	vaginal	single	less than 1 hour	less than 24 months	not a big problem	no	2-4	23	ANC visit 4 and more	good	non exposed	9-11	>3	had ANC visit	no postnatal care	institution	skilled	15-24	2-4	female	no education	married	had occupation	rural	poor	20-34	no education	canot read	Burundi
118	1142570	118	ruyigi - rural	ruyigi - rural	1.14257	big problem	average	no	vaginal	single	less than 1 hour	24 months and above	big problem	yes	5+	33	ANC visit 4 and more	good	non exposed	188-23	>3	had ANC visit	had postnatal cate	institution	skilled	25-34	5+	female	no education	single	on occupation	rural	poor	20-34	primary	canot read	Burundi
118	1142570	118	ruyigi - rural	ruyigi - rural	1.14257	not big problem	average	yes	vaginal	single	less than 1 hour	24 months and above	not a big problem	no	5+	35	less than 4	good	non exposed	12-17	>3	had ANC visit	no postnatal care	institution	skilled	35-49	5+	male	no education	married	had occupation	rural	poor	20-34	primary	canot read	Burundi
118	1142570	118	ruyigi - rural	ruyigi - rural	1.14257	big problem	smaller than average	yes	vaginal	single	less than 1 hour		not a big problem	no	1	25	ANC visit 4 and more	poor	exposed	9-11	>3	had ANC visit	no postnatal care	institution	skilled	25-34	1	female	secondary	single	had occupation	rural	middle	20-34	secondary	can read	Burundi
118	1142570	118	ruyigi - rural	ruyigi - rural	1.14257	big problem	average	yes	vaginal	single	less than 1 hour	24 months and above	big problem	no	5+	40	less than 4	good	non exposed	188-23	>3	had ANC visit	had postnatal cate	institution	skilled	35-49	5+	male	no education	single	on occupation	rural	middle	20-34		can read	Burundi
118	1142570	118	ruyigi - rural	ruyigi - rural	1.14257	not big problem	smaller than average	yes	vaginal	single		24 months and above	not a big problem	no	5+	42	less than 4	poor	non exposed	9-11	>3	had ANC visit	no postnatal care	institution	skilled	35-49	5+	female	no education	single	on occupation	rural	poor	20-34	no education	canot read	Burundi
118	1142570	118	ruyigi - rural	ruyigi - rural	1.14257	not big problem	average	yes	vaginal	single	less than 1 hour	24 months and above	not a big problem	no	2-4	32	ANC visit 4 and more	good	non exposed	6-8	>3	had ANC visit	no postnatal care	institution	skilled	25-34	2-4	male	no education	married	had occupation	rural	poor	20-34	no education	canot read	Burundi
118	1142570	118	ruyigi - rural	ruyigi - rural	1.14257	big problem	average	yes	vaginal	single	less than 1 hour	24 months and above	not a big problem	yes	5+	42	ANC visit 4 and more	good	exposed	12-17	>3	had ANC visit	no postnatal care	institution	skilled	35-49	5+	female	primary	married	had occupation	rural	middle	20-34	primary	can read	Burundi
118	1142570	118	ruyigi - rural	ruyigi - rural	1.14257	not big problem	average	yes	vaginal	single	less than 1 hour	24 months and above	not a big problem	yes	5+	36	less than 4	good	non exposed	188-23	>3	had ANC visit	no postnatal care	institution	skilled	35-49	5+	female	no education	single	on occupation	rural	poor	20-34	no education	canot read	Burundi
118	1142570	118	ruyigi - rural	ruyigi - rural	1.14257	big problem	average	yes	vaginal	single	less than 1 hour	24 months and above	not a big problem	yes	2-4	32	less than 4	good	non exposed	188-23	>3	had ANC visit	had postnatal cate	institution	skilled	25-34	2-4	male	primary	married	on occupation	rural	poor	20-34	primary	can read	Burundi
119	543251	119	cankuzo - rural	cankuzo - rural	0.543251	not big problem	average	yes	vaginal	single	less than 1 hour	24 months and above	not a big problem	yes	2-4	25	less than 4	good	non exposed	188-23	>3	had ANC visit	had postnatal cate	institution	skilled	25-34	2-4	female	primary	married	had occupation	rural	rich	20-34	primary	can read	Burundi
119	543251	119	cankuzo - rural	cankuzo - rural	0.543251	not big problem	average	yes	vaginal	single	more than 1 hour	24 months and above	not a big problem	yes	2-4	28	ANC visit 4 and more	good	non exposed	188-23	<=3	had ANC visit	had postnatal cate	institution	not skilled	25-34	2-4	male	no education	single	had occupation	rural	rich	20-34	no education	canot read	Burundi
119	543251	119	cankuzo - rural	cankuzo - rural	0.543251	big problem	average	yes	vaginal	single	less than 1 hour	24 months and above	not a big problem	yes	2-4	28	ANC visit 4 and more	good	non exposed	9-11	>3	had ANC visit	no postnatal care	institution	skilled	25-34	2-4	male	primary	married	had occupation	rural	poor	20-34	primary	can read	Burundi
119	543251	119	cankuzo - rural	cankuzo - rural	0.543251	big problem	average	yes	vaginal	single	less than 1 hour	24 months and above	not a big problem	yes	5+	25	less than 4	good	non exposed	6-8	>3	had ANC visit	no postnatal care	institution	skilled	25-34	5+	female	no education	married	had occupation	rural	poor	<20	primary	can read	Burundi
119	543251	119	cankuzo - rural	cankuzo - rural	0.543251	not big problem	average	yes	vaginal	single	less than 1 hour		not a big problem	yes	1	20	ANC visit 4 and more	good	exposed	12-17	<=3	had ANC visit	no postnatal care	institution	skilled	15-24	1	female	secondary	married	had occupation	rural	rich	<20	secondary	can read	Burundi
119	543251	119	cankuzo - rural	cankuzo - rural	0.543251	not big problem	average	yes	vaginal	single	more than 1 hour		not a big problem	no	2-4	27		poor	non exposed	188-23	<=3			institution	skilled	25-34	1	female	primary	married	had occupation	rural	rich	20-34	primary	can read	Burundi
120	1026256	120	bujumbura rural - rural	bujumbura rural - rural	1.02626	not big problem	average	yes	vaginal	single	less than 1 hour	24 months and above	not a big problem	yes	5+	35	ANC visit 4 and more	good	non exposed	12-17	>3	had ANC visit	no postnatal care	institution	skilled	35-49	5+	male	primary	married	had occupation	rural	rich	20-34	primary	can read	Burundi
120	1026256	120	bujumbura rural - rural	bujumbura rural - rural	1.02626	not big problem	average	yes	vaginal	single	less than 1 hour		not a big problem	yes	1	33	ANC visit 4 and more	good	non exposed	12-17	<=3	had ANC visit	had postnatal cate	institution	skilled	25-34	1	female	primary	married	had occupation	rural	rich	20-34	primary	can read	Burundi
120	1026256	120	bujumbura rural - rural	bujumbura rural - rural	1.02626	big problem	smaller than average	no	vaginal	single	less than 1 hour		not a big problem	yes	1	20	ANC visit 4 and more	good	non exposed	6-8	<=3	had ANC visit	no postnatal care	institution	skilled	15-24	1	female	secondary	single	had occupation	rural	poor	20-34		can read	Burundi
120	1026256	120	bujumbura rural - rural	bujumbura rural - rural	1.02626	big problem	average	no	vaginal	single	less than 1 hour	24 months and above	big problem	no	5+	45	ANC visit 4 and more	good	non exposed	12-17	>3	had ANC visit	no postnatal care	institution	skilled	35-49	5+	female	no education	married	had occupation	rural	rich	20-34	no education	canot read	Burundi
120	1026256	120	bujumbura rural - rural	bujumbura rural - rural	1.02626	not big problem	average	yes	vaginal	single		24 months and above	not a big problem	no	5+	37	ANC visit 4 and more	poor	non exposed	9-11	>3	had ANC visit	no postnatal care	institution	skilled	35-49	5+	male	primary	married	on occupation	rural	rich	20-34	secondary	can read	Burundi
121	1270524	121	muyinga - rural	muyinga - rural	1.27052	big problem	average	yes	vaginal	single	less than 1 hour	24 months and above	not a big problem	no	5+	30	less than 4	good	non exposed	9-11	>3	had ANC visit	no postnatal care	home	not skilled	25-34	5+	male	no education	married	had occupation	rural	poor	<20	no education	canot read	Burundi
121	1270524	121	muyinga - rural	muyinga - rural	1.27052	big problem	smaller than average	yes	vaginal	single	less than 1 hour		big problem	yes	1	20	ANC visit 4 and more	good	non exposed	12-17	>3	had ANC visit	no postnatal care	institution	skilled	15-24	1	male	no education	single	had occupation	rural	poor	<20		canot read	Burundi
121	1270524	121	muyinga - rural	muyinga - rural	1.27052	big problem	average	yes	vaginal	single	less than 1 hour	24 months and above	not a big problem	yes	2-4	22	less than 4	poor	non exposed	9-11	>3	had ANC visit	no postnatal care	institution	skilled	15-24	2-4	female	primary	single	had occupation	rural	poor	<20	primary	can read	Burundi
121	1270524	121	muyinga - rural	muyinga - rural	1.27052	big problem	average	yes	vaginal	single	less than 1 hour		not a big problem	yes	1	20	less than 4	poor	non exposed	9-11	<=3	had ANC visit	had postnatal cate	institution	skilled	15-24	1	female	no education	married	had occupation	rural	poor	<20	no education	canot read	Burundi
121	1270524	121	muyinga - rural	muyinga - rural	1.27052	big problem	smaller than average	yes	vaginal	single	less than 1 hour	less than 24 months	big problem	no	5+	30	less than 4	good	non exposed	188-23	>3	had ANC visit	no postnatal care	institution	not skilled	25-34	5+	female	primary	married	had occupation	rural	poor	<20	no education	canot read	Burundi
121	1270524	121	muyinga - rural	muyinga - rural	1.27052	big problem	average	yes	vaginal	single	less than 1 hour	less than 24 months	big problem	yes	5+	36	less than 4	good	non exposed	12-17	>3	had ANC visit	no postnatal care	institution	skilled	35-49	5+	female	no education	married	had occupation	rural	poor	20-34	no education	canot read	Burundi
121	1270524	121	muyinga - rural	muyinga - rural	1.27052	big problem	average	yes	vaginal	single	less than 1 hour	24 months and above	not a big problem	no	2-4	27	less than 4	good	non exposed	6-8	>3	had ANC visit	no postnatal care	institution	skilled	25-34	2-4	male	no education	married	had occupation	rural	rich	<20	no education	canot read	Burundi
122	895233	122	bujumbura rural - rural	bujumbura rural - rural	0.895233	big problem	average	yes	vaginal	single	less than 1 hour	24 months and above	big problem	no	5+	31	less than 4	good	non exposed	188-23	>3	had ANC visit	no postnatal care	institution	skilled	25-34	5+	female	no education	married	had occupation	rural	rich	<20	primary	canot read	Burundi
122	895233	122	bujumbura rural - rural	bujumbura rural - rural	0.895233	big problem	average	yes	vaginal	single	less than 1 hour	24 months and above	big problem	yes	5+	34	ANC visit 4 and more	good	non exposed	12-17	>3	had ANC visit	no postnatal care	institution	skilled	25-34	5+	female	no education	married	had occupation	rural	poor	<20	no education	can read	Burundi
122	895233	122	bujumbura rural - rural	bujumbura rural - rural	0.895233	not big problem	average	no	vaginal	single	less than 1 hour	24 months and above	not a big problem	yes	2-4	26	ANC visit 4 and more	good	non exposed	188-23	>3	had ANC visit	no postnatal care	institution	skilled	25-34	2-4	female	no education	married	had occupation	rural	middle	20-34	no education	canot read	Burundi
122	895233	122	bujumbura rural - rural	bujumbura rural - rural	0.895233	big problem	average	yes	vaginal	single	more than 1 hour	24 months and above	not a big problem	yes	5+	42	less than 4	good	non exposed	188-23	>3	had ANC visit	no postnatal care	institution	skilled	35-49	5+	male	no education	single	had occupation	rural	middle	<20	no education	can read	Burundi
123	915914	123	ruyigi - rural	ruyigi - rural	0.915914	not big problem	average	yes	vaginal	single	less than 1 hour		not a big problem	yes	1	20	ANC visit 4 and more	good	non exposed	6-8	>3	had ANC visit	no postnatal care	institution	skilled	15-24	1	male	primary	single	had occupation	rural	middle	<20		can read	Burundi
123	915914	123	ruyigi - rural	ruyigi - rural	0.915914	big problem	average	yes	vaginal	single	less than 1 hour	24 months and above	big problem	yes	2-4	28	less than 4	good	non exposed	9-11	<=3	No ANC visit	had postnatal cate	home	not skilled	25-34	2-4	female	no education	single	had occupation	rural	poor	<20	no education	canot read	Burundi
123	915914	123	ruyigi - rural	ruyigi - rural	0.915914	big problem	average	yes	vaginal	single	less than 1 hour	24 months and above	big problem	yes	5+	36	ANC visit 4 and more	good	non exposed	12-17	>3	had ANC visit	had postnatal cate	home	not skilled	35-49	5+	male	primary	married	had occupation	rural	poor	20-34	primary	can read	Burundi
123	915914	123	ruyigi - rural	ruyigi - rural	0.915914	big problem	average	yes	vaginal	single	less than 1 hour	less than 24 months	big problem	yes	2-4	19	ANC visit 4 and more	good	non exposed	188-23	>3	had ANC visit	had postnatal cate	institution	skilled	15-24	2-4	female	primary	married	had occupation	rural	middle	<20	primary	can read	Burundi
124	1294731	124	muyinga - rural	muyinga - rural	1.29473	big problem	smaller than average	yes	vaginal	single	less than 1 hour	24 months and above	big problem	no	5+	41	less than 4	good	non exposed	12-17	>3	had ANC visit	no postnatal care	institution	skilled	35-49	5+	female	no education	single	had occupation	rural	rich	20-34	primary	canot read	Burundi
124	1294731	124	muyinga - rural	muyinga - rural	1.29473	not big problem	average	yes	vaginal	single	more than 1 hour	24 months and above	not a big problem	no	2-4	30	ANC visit 4 and more	poor	non exposed	6-8	>3	had ANC visit	no postnatal care	institution	skilled	25-34	2-4	female	primary	single	had occupation	rural	middle	20-34		can read	Burundi
124	1294731	124	muyinga - rural	muyinga - rural	1.29473	big problem	smaller than average	no	vaginal	single	less than 1 hour	24 months and above	not a big problem	yes	5+	43	ANC visit 4 and more	good	non exposed	12-17	>3	had ANC visit	no postnatal care	institution	skilled	35-49	5+	male	primary	single	had occupation	rural	poor	20-34	primary	can read	Burundi
124	1294731	124	muyinga - rural	muyinga - rural	1.29473	big problem	smaller than average	yes	vaginal	single	more than 1 hour	24 months and above	not a big problem	yes	2-4	23	ANC visit 4 and more	good	non exposed	12-17	>3	had ANC visit	no postnatal care	institution	skilled	15-24	2-4	male	primary	single	had occupation	rural	poor	<20	primary	can read	Burundi
125	2246746	125	bujumbura rural - rural	bujumbura rural - rural	2.24675	not big problem	average	yes	vaginal	single	less than 1 hour	24 months and above	not a big problem	yes	2-4	26	less than 4	good	non exposed	188-23	>3	had ANC visit	no postnatal care	institution	skilled	25-34	2-4	male	primary	married	had occupation	rural	rich	<20	primary	can read	Burundi
125	2246746	125	bujumbura rural - rural	bujumbura rural - rural	2.24675	big problem	average	yes	vaginal	single	less than 1 hour	24 months and above	big problem	yes	5+	30		poor	exposed	188-23	>3			institution	skilled	25-34	2-4	male	primary	single	had occupation	rural	rich	<20	primary	can read	Burundi
125	2246746	125	bujumbura rural - rural	bujumbura rural - rural	2.24675	big problem	average	yes	vaginal	single	less than 1 hour		big problem	yes	1	23	less than 4	poor	exposed	9-11	>3	had ANC visit	no postnatal care	institution	skilled	15-24	1	male	primary	single	had occupation	rural	rich	20-34	secondary	can read	Burundi
125	2246746	125	bujumbura rural - rural	bujumbura rural - rural	2.24675	not big problem	average	yes	vaginal	single	less than 1 hour	24 months and above	not a big problem	no	2-4	35	less than 4	good	non exposed	12-17	>3	had ANC visit	no postnatal care	institution	skilled	35-49	2-4	female	primary	married	had occupation	rural	rich	20-34	secondary	can read	Burundi
125	2246746	125	bujumbura rural - rural	bujumbura rural - rural	2.24675	not big problem	average	yes	vaginal	single	less than 1 hour	less than 24 months	not a big problem	yes	2-4	19	less than 4	good	exposed	6-8	>3	had ANC visit	no postnatal care	institution	skilled	15-24	2-4	male	primary	single	had occupation	rural	rich	<20	secondary	can read	Burundi
125	2246746	125	bujumbura rural - rural	bujumbura rural - rural	2.24675	not big problem	average	yes	vaginal	single	less than 1 hour	24 months and above	not a big problem	yes	2-4	35	less than 4	good	non exposed	12-17	>3	had ANC visit	no postnatal care	institution	skilled	35-49	2-4	female	secondary	married	had occupation	rural	rich	20-34	secondary	can read	Burundi
125	2246746	125	bujumbura rural - rural	bujumbura rural - rural	2.24675	not big problem	average	yes	vaginal	single	less than 1 hour	24 months and above	not a big problem	no	2-4	38	less than 4	good	non exposed	9-11	>3	had ANC visit	no postnatal care	institution	skilled	35-49	2-4	male	no education	married	had occupation	rural	poor	20-34	no education	canot read	Burundi
125	2246746	125	bujumbura rural - rural	bujumbura rural - rural	2.24675	not big problem	average	yes	vaginal	single	less than 1 hour	24 months and above	not a big problem	yes	2-4	27	ANC visit 4 and more	good	non exposed	188-23	>3	had ANC visit	no postnatal care	institution	skilled	25-34	2-4	female	primary	married	had occupation	rural	rich	20-34	secondary	can read	Burundi
125	2246746	125	bujumbura rural - rural	bujumbura rural - rural	2.24675	big problem	average	no	vaginal	single	less than 1 hour	24 months and above	not a big problem	yes	5+	25		poor	exposed	12-17	>3			institution	skilled	25-34	5+	female	no education	single	had occupation	rural	poor	<20	primary	canot read	Burundi
125	2246746	125	bujumbura rural - rural	bujumbura rural - rural	2.24675	big problem	average	yes	vaginal	single	less than 1 hour	less than 24 months	not a big problem	yes	5+	29	less than 4	poor	non exposed	6-8	>3	had ANC visit	no postnatal care	institution	skilled	25-34	5+	female	primary	married	had occupation	rural	rich	<20	primary	can read	Burundi
125	2246746	125	bujumbura rural - rural	bujumbura rural - rural	2.24675	big problem	average	yes	vaginal	single	less than 1 hour	24 months and above	not a big problem	no	2-4	36	less than 4	good	non exposed	9-11	>3	had ANC visit	no postnatal care	institution	skilled	35-49	2-4	female	no education	married	had occupation	rural	poor	20-34	no education	canot read	Burundi
126	566858	126	bujumbura mairie - urban	bujumbura mairie - urban	0.566858	not big problem	smaller than average	yes	caesarean	single	more than 1 hour	less than 24 months	not a big problem	no	2-4	25	ANC visit 4 and more	good	exposed	12-17	>3	had ANC visit	no postnatal care	institution	skilled	25-34	2-4	female	higher	married	on occupation	urban	rich	20-34	higher	can read	Burundi
126	566858	126	bujumbura mairie - urban	bujumbura mairie - urban	0.566858	not big problem	average	yes	vaginal	single	less than 1 hour		not a big problem	yes	1	30	less than 4	good	non exposed	9-11	<=3	had ANC visit	no postnatal care	institution	skilled	25-34	1	female	higher	married	on occupation	urban	rich	20-34	higher	can read	Burundi
127	769181	127	bubanza - rural	bubanza - rural	0.769181	not big problem	average	yes	vaginal	single	less than 1 hour	24 months and above	not a big problem	yes	5+	31	ANC visit 4 and more	good	non exposed	9-11	>3	had ANC visit	no postnatal care	institution	skilled	25-34	5+	female	no education	married	had occupation	rural	poor	20-34	no education	canot read	Burundi
127	769181	127	bubanza - rural	bubanza - rural	0.769181	not big problem	average	yes	vaginal	single	less than 1 hour	24 months and above	not a big problem	no	5+	29	ANC visit 4 and more	good	non exposed	12-17	>3	had ANC visit	no postnatal care	institution	not skilled	25-34	5+	female	no education	married	had occupation	rural	poor	<20	no education	canot read	Burundi
127	769181	127	bubanza - rural	bubanza - rural	0.769181	big problem	average	yes	vaginal	single	more than 1 hour	24 months and above	not a big problem	yes	2-4	28	less than 4	good	non exposed	188-23	>3	had ANC visit	had postnatal cate	institution	not skilled	25-34	2-4	female	no education	single	had occupation	rural	poor	<20		canot read	Burundi
127	769181	127	bubanza - rural	bubanza - rural	0.769181	big problem	smaller than average	yes	vaginal	single	less than 1 hour	less than 24 months	not a big problem	no	5+	30	ANC visit 4 and more	good	exposed	188-23	>3	had ANC visit	no postnatal care	institution	skilled	25-34	5+	female	no education	married	had occupation	rural	rich	<20	no education	canot read	Burundi
127	769181	127	bubanza - rural	bubanza - rural	0.769181	not big problem	average	yes	vaginal	single	less than 1 hour	24 months and above	not a big problem	yes	5+	29	ANC visit 4 and more	good	non exposed	9-11	>3	had ANC visit	no postnatal care	institution	skilled	25-34	5+	male	no education	single	had occupation	rural	poor	<20	no education	canot read	Burundi
127	769181	127	bubanza - rural	bubanza - rural	0.769181	big problem	smaller than average	yes	vaginal	single	less than 1 hour	less than 24 months	big problem	no	2-4	26	less than 4	good	exposed	188-23	>3	had ANC visit	no postnatal care	home	not skilled	25-34	2-4	male	no education	married	had occupation	rural	poor	20-34	no education	can read	Burundi
127	769181	127	bubanza - rural	bubanza - rural	0.769181	big problem	average	no	vaginal	single	less than 1 hour	24 months and above	big problem	yes	5+	33	less than 4	good	non exposed	188-23	>3	had ANC visit	no postnatal care	institution	skilled	25-34	5+	male	no education	married	had occupation	rural	rich	<20	no education	canot read	Burundi
127	769181	127	bubanza - rural	bubanza - rural	0.769181	big problem	average	yes	vaginal	single	less than 1 hour	24 months and above	not a big problem	yes	2-4	25	ANC visit 4 and more	good	non exposed	12-17	>3	had ANC visit	no postnatal care	institution	skilled	25-34	2-4	female	no education	single	had occupation	rural	poor	<20	no education	canot read	Burundi
127	769181	127	bubanza - rural	bubanza - rural	0.769181	big problem	average	yes	vaginal	single	less than 1 hour	24 months and above	big problem	no	5+	37	ANC visit 4 and more	good	exposed	188-23	>3	had ANC visit	no postnatal care	institution	not skilled	35-49	5+	female	no education	married	had occupation	rural	middle	20-34	no education	can read	Burundi
127	769181	127	bubanza - rural	bubanza - rural	0.769181	big problem	average	yes	vaginal	single	less than 1 hour	24 months and above	big problem	yes	2-4	27	ANC visit 4 and more	good	non exposed	9-11	>3	had ANC visit	no postnatal care	institution	skilled	25-34	2-4	female	no education	single	had occupation	rural	poor	20-34	no education	can read	Burundi
127	769181	127	bubanza - rural	bubanza - rural	0.769181	big problem	smaller than average	yes	vaginal	single	less than 1 hour	24 months and above	big problem	yes	5+	40	less than 4	good	exposed	6-8	>3	had ANC visit	no postnatal care	institution	skilled	35-49	5+	female	primary	married	had occupation	rural	rich	20-34	primary	can read	Burundi
127	769181	127	bubanza - rural	bubanza - rural	0.769181	not big problem	average	yes	vaginal	single	less than 1 hour	less than 24 months	not a big problem	yes	5+	34	ANC visit 4 and more	good	exposed	188-23	>3	had ANC visit	no postnatal care	institution	skilled	25-34	5+	female	primary	married	had occupation	rural	middle	20-34	primary	can read	Burundi
127	769181	127	bubanza - rural	bubanza - rural	0.769181	big problem	average	yes	vaginal	single	less than 1 hour	24 months and above	big problem	no	5+	34	ANC visit 4 and more	good	non exposed	188-23	>3	had ANC visit	no postnatal care	institution	skilled	25-34	5+	female	no education	married	had occupation	rural	poor	20-34	no education	canot read	Burundi
128	1000693	128	cibitoke - rural	cibitoke - rural	1.00069	big problem	smaller than average	yes	vaginal	single	less than 1 hour		big problem	yes	1	19	less than 4	good	non exposed	9-11	<=3	had ANC visit	no postnatal care	institution	skilled	15-24	1	male	no education	married	had occupation	rural	rich	<20	no education	canot read	Burundi
128	1000693	128	cibitoke - rural	cibitoke - rural	1.00069	big problem	average	yes	vaginal	single	less than 1 hour	24 months and above	big problem	yes	5+	38	ANC visit 4 and more	good	non exposed	12-17	>3	had ANC visit	no postnatal care	institution	skilled	35-49	5+	female	no education	single	had occupation	rural	middle	<20	no education	canot read	Burundi
128	1000693	128	cibitoke - rural	cibitoke - rural	1.00069	big problem	smaller than average	yes	vaginal	single	more than 1 hour	less than 24 months	not a big problem	no	2-4	28	less than 4	good	non exposed	12-17	>3	had ANC visit	no postnatal care	institution	skilled	25-34	2-4	female	no education	married	had occupation	rural	poor	<20	secondary	canot read	Burundi
128	1000693	128	cibitoke - rural	cibitoke - rural	1.00069	big problem	average	yes	vaginal	single	less than 1 hour	24 months and above	big problem	yes	2-4	30	ANC visit 4 and more	good	non exposed	6-8	>3	had ANC visit	no postnatal care	institution	skilled	25-34	2-4	female	no education	married	had occupation	rural	poor	20-34	primary	canot read	Burundi
128	1000693	128	cibitoke - rural	cibitoke - rural	1.00069	big problem	smaller than average	yes	vaginal	single	less than 1 hour	24 months and above	big problem	yes	5+	40	ANC visit 4 and more	good	non exposed	12-17	>3	had ANC visit	no postnatal care	institution	skilled	35-49	5+	female	no education	single	had occupation	rural	poor	20-34	no education	canot read	Burundi
128	1000693	128	cibitoke - rural	cibitoke - rural	1.00069	big problem	average	no	vaginal	single	less than 1 hour	24 months and above	not a big problem	no	5+	35	less than 4	good	non exposed	188-23	>3	had ANC visit	no postnatal care	home	not skilled	35-49	5+	female	no education	single	had occupation	rural	poor	<20	no education	canot read	Burundi
128	1000693	128	cibitoke - rural	cibitoke - rural	1.00069	big problem	average	no	vaginal	single	less than 1 hour	24 months and above	big problem	yes	5+	37	ANC visit 4 and more	good	non exposed	6-8	>3	had ANC visit	no postnatal care	institution	skilled	35-49	5+	male	no education	single	had occupation	rural	poor	20-34	no education	canot read	Burundi
128	1000693	128	cibitoke - rural	cibitoke - rural	1.00069	big problem	average	yes	caesarean	single	more than 1 hour	24 months and above	big problem	yes	2-4	30	less than 4	good	non exposed	188-23	>3	had ANC visit	no postnatal care	institution	skilled	25-34	2-4	male	primary	married	had occupation	rural	poor	<20	no education	can read	Burundi
128	1000693	128	cibitoke - rural	cibitoke - rural	1.00069	not big problem	average	yes	vaginal	single	more than 1 hour	24 months and above	not a big problem	yes	5+	28	ANC visit 4 and more	good	non exposed	188-23	>3	had ANC visit	no postnatal care	institution	skilled	25-34	5+	female	no education	married	on occupation	rural	rich	<20	no education	canot read	Burundi
128	1000693	128	cibitoke - rural	cibitoke - rural	1.00069	big problem	average	yes	vaginal	single	less than 1 hour	24 months and above	big problem	yes	5+	32	ANC visit 4 and more	good	non exposed	9-11	>3	had ANC visit	no postnatal care	institution	skilled	25-34	5+	female	no education	married	had occupation	rural	rich	<20	primary	canot read	Burundi
128	1000693	128	cibitoke - rural	cibitoke - rural	1.00069	big problem	smaller than average	yes	vaginal	single	more than 1 hour	24 months and above	big problem	yes	5+	37	less than 4	poor	non exposed	12-17	>3	had ANC visit	no postnatal care	institution	skilled	35-49	5+	female	no education	married	had occupation	rural	poor	20-34	no education	canot read	Burundi
128	1000693	128	cibitoke - rural	cibitoke - rural	1.00069	not big problem	average	no	vaginal	single	less than 1 hour	24 months and above	not a big problem	yes	5+	40	ANC visit 4 and more	good	non exposed	12-17	>3	had ANC visit	no postnatal care	institution	skilled	35-49	5+	male	no education	single	had occupation	rural	rich	20-34	primary	canot read	Burundi
128	1000693	128	cibitoke - rural	cibitoke - rural	1.00069	big problem	smaller than average	no	vaginal	multiple	less than 1 hour	24 months and above	big problem	no	5+	30	less than 4	good	non exposed	12-17	>3	had ANC visit	no postnatal care	institution	skilled	25-34	5+	male	no education	married	had occupation	rural	poor	<20	no education	canot read	Burundi
128	1000693	128	cibitoke - rural	cibitoke - rural	1.00069	big problem	average	no	vaginal	multiple	less than 1 hour	24 months and above	big problem	no	5+	30		good	non exposed	12-17	>3			institution	not skilled	25-34	5+	female	no education	married	had occupation	rural	poor	<20	no education	canot read	Burundi
129	730231	129	bururi - rural	bururi - rural	0.730231	big problem	smaller than average	yes	vaginal	single	less than 1 hour	less than 24 months	big problem	yes	2-4	28		poor	non exposed	188-23	>3			institution	not skilled	25-34	2-4	female	no education	married	had occupation	rural	poor	20-34	primary	canot read	Burundi
129	730231	129	bururi - rural	bururi - rural	0.730231	not big problem	average	yes	vaginal	single	less than 1 hour	24 months and above	not a big problem	no	2-4	30	ANC visit 4 and more	good	non exposed	188-23	>3	had ANC visit	no postnatal care	institution	skilled	25-34	2-4	female	primary	married	had occupation	rural	rich	20-34	primary	can read	Burundi
129	730231	129	bururi - rural	bururi - rural	0.730231	big problem	average	yes	vaginal	single	less than 1 hour	24 months and above	not a big problem	no	2-4	30	less than 4	good	non exposed	12-17	>3	had ANC visit	no postnatal care	institution	skilled	25-34	2-4	male	primary	married	had occupation	rural	rich	20-34	primary	can read	Burundi
129	730231	129	bururi - rural	bururi - rural	0.730231	big problem	average	yes	vaginal	single	less than 1 hour		big problem	no	1	23	ANC visit 4 and more	good	non exposed	12-17	>3	had ANC visit	no postnatal care	institution	skilled	15-24	1	male	primary	married	had occupation	rural	rich	20-34	secondary	can read	Burundi
130	1429499	130	kirundo - rural	kirundo - rural	1.4295	not big problem	average	yes	vaginal	single	less than 1 hour	24 months and above	not a big problem	yes	2-4	28	less than 4	good	exposed	9-11	>3	had ANC visit	had postnatal cate	institution	not skilled	25-34	2-4	male	no education	married	had occupation	rural	middle	<20	no education	canot read	Burundi
130	1429499	130	kirundo - rural	kirundo - rural	1.4295	big problem	smaller than average	yes	vaginal	single	less than 1 hour	24 months and above	not a big problem	yes	2-4	30	less than 4	good	non exposed	188-23	>3	had ANC visit	no postnatal care	home	not skilled	25-34	2-4	male	no education	single	had occupation	rural	poor	20-34	no education	canot read	Burundi
130	1429499	130	kirundo - rural	kirundo - rural	1.4295	big problem	average	no	vaginal	single	less than 1 hour	24 months and above	not a big problem	yes	2-4	20	less than 4	poor	non exposed	6-8	>3	had ANC visit	no postnatal care	institution	not skilled	15-24	2-4	male	primary	single	had occupation	rural	poor	<20		can read	Burundi
130	1429499	130	kirundo - rural	kirundo - rural	1.4295	big problem	average	yes	vaginal	single	less than 1 hour	24 months and above	big problem	no	2-4	29	ANC visit 4 and more	good	non exposed	12-17	>3	had ANC visit	no postnatal care	institution	skilled	25-34	2-4	male	no education	married	had occupation	rural	poor	<20	primary	canot read	Burundi
130	1429499	130	kirundo - rural	kirundo - rural	1.4295	big problem	average	yes	vaginal	single	more than 1 hour	24 months and above	big problem	yes	2-4	29	ANC visit 4 and more	good	non exposed	9-11	>3	had ANC visit	no postnatal care	institution	skilled	25-34	2-4	female	no education	single	had occupation	rural	poor	20-34	primary	can read	Burundi
130	1429499	130	kirundo - rural	kirundo - rural	1.4295	not big problem	average	yes	vaginal	single	less than 1 hour		not a big problem	yes	1	24	less than 4	poor	non exposed	12-17	>3	had ANC visit	had postnatal cate	institution	skilled	15-24	1	female	primary	single	had occupation	rural	rich	20-34		can read	Burundi
130	1429499	130	kirundo - rural	kirundo - rural	1.4295	big problem	average	yes	vaginal	single	less than 1 hour	24 months and above	big problem	yes	2-4	23	less than 4	poor	non exposed	6-8	>3	had ANC visit	no postnatal care	institution	skilled	15-24	2-4	male	no education	married	had occupation	rural	poor	<20	primary	canot read	Burundi
130	1429499	130	kirundo - rural	kirundo - rural	1.4295	not big problem	smaller than average	yes	vaginal	single	less than 1 hour	24 months and above	not a big problem	yes	2-4	23	ANC visit 4 and more	poor	non exposed	6-8	>3	had ANC visit	no postnatal care	institution	skilled	15-24	2-4	female	no education	single	had occupation	rural	middle	<20	primary	canot read	Burundi
131	351531	131	makamba - urban	makamba - urban	0.351531	big problem	average	yes	vaginal	single	less than 1 hour		not a big problem	no	1	21	ANC visit 4 and more	poor	exposed	6-8	<=3	had ANC visit	no postnatal care	institution	skilled	15-24	1	male	secondary	married	on occupation	urban	rich	20-34	secondary	can read	Burundi
131	351531	131	makamba - urban	makamba - urban	0.351531	big problem	average	yes	vaginal	single	less than 1 hour	24 months and above	not a big problem	no	5+	46	less than 4	good	exposed	188-23	>3	had ANC visit	no postnatal care	institution	skilled	35-49	5+	female	no education	single	had occupation	urban	rich	20-34	no education	canot read	Burundi
131	351531	131	makamba - urban	makamba - urban	0.351531	big problem	average	yes	vaginal	single	less than 1 hour	24 months and above	not a big problem	yes	2-4	30	ANC visit 4 and more	good	non exposed	12-17	>3	had ANC visit	no postnatal care	institution	skilled	25-34	2-4	male	no education	married	had occupation	urban	poor	<20	primary	canot read	Burundi
131	351531	131	makamba - urban	makamba - urban	0.351531	big problem	average	yes	vaginal	single	less than 1 hour	less than 24 months	not a big problem	yes	5+	28	less than 4	good	non exposed	9-11	>3	had ANC visit	no postnatal care	institution	skilled	25-34	5+	male	no education	married	on occupation	urban	middle	<20	no education	canot read	Burundi
131	351531	131	makamba - urban	makamba - urban	0.351531	big problem	average	yes	vaginal	single	less than 1 hour	24 months and above	not a big problem	no	5+	45	ANC visit 4 and more	good	non exposed	12-17	>3	had ANC visit	no postnatal care	institution	skilled	35-49	5+	male	no education	married	had occupation	urban	middle	<20	no education	can read	Burundi
131	351531	131	makamba - urban	makamba - urban	0.351531	not big problem	average	yes	vaginal	single	less than 1 hour	24 months and above	not a big problem	yes	5+	33	ANC visit 4 and more	good	non exposed	12-17	>3	had ANC visit	no postnatal care	institution	skilled	25-34	5+	female	no education	single	had occupation	urban	middle	<20	no education	canot read	Burundi
131	351531	131	makamba - urban	makamba - urban	0.351531	not big problem	average	yes	vaginal	single	less than 1 hour	24 months and above	not a big problem	no	2-4	32	ANC visit 4 and more	poor	non exposed	12-17	>3	had ANC visit	no postnatal care	institution	skilled	25-34	2-4	female	secondary	married	had occupation	urban	rich	20-34	secondary	can read	Burundi
132	649050	132	kirundo - urban	kirundo - urban	0.64905	not big problem	average	no	vaginal	single	less than 1 hour	24 months and above	not a big problem	yes	5+	37	less than 4	good	exposed	9-11	>3	had ANC visit	no postnatal care	institution	skilled	35-49	5+	male	higher	married	had occupation	urban	rich	20-34	higher	can read	Burundi
132	649050	132	kirundo - urban	kirundo - urban	0.64905	big problem	average	yes	vaginal	single	more than 1 hour	24 months and above	not a big problem	yes	2-4	30	less than 4	poor	non exposed	6-8	>3	had ANC visit	no postnatal care	home	not skilled	25-34	2-4	male	no education	married	had occupation	urban	rich	20-34	no education	canot read	Burundi
132	649050	132	kirundo - urban	kirundo - urban	0.64905	not big problem	average	yes	vaginal	single	less than 1 hour	24 months and above	not a big problem	yes	2-4	22	less than 4	good	exposed	12-17	>3	had ANC visit	no postnatal care	institution	skilled	15-24	2-4	male	secondary	married	had occupation	urban	rich	<20	secondary	can read	Burundi
132	649050	132	kirundo - urban	kirundo - urban	0.64905	not big problem	average	yes	vaginal	single	less than 1 hour	24 months and above	not a big problem	yes	5+	35	ANC visit 4 and more	good	non exposed	12-17	>3	had ANC visit	no postnatal care	institution	skilled	35-49	5+	female	secondary	single	had occupation	urban	rich	20-34		can read	Burundi
132	649050	132	kirundo - urban	kirundo - urban	0.64905	big problem	smaller than average	yes	vaginal	single	less than 1 hour	24 months and above	not a big problem	no	5+	37	ANC visit 4 and more	good	non exposed	9-11	>3	had ANC visit	no postnatal care	institution	skilled	35-49	5+	female	no education	single	had occupation	urban	rich	<20	no education	canot read	Burundi
132	649050	132	kirundo - urban	kirundo - urban	0.64905	big problem	average	yes	vaginal	single	less than 1 hour		not a big problem	yes	1	26	less than 4	good	non exposed	12-17	<=3	had ANC visit	no postnatal care	institution	skilled	25-34	1	female	primary	single	had occupation	urban	rich	20-34	primary	can read	Burundi
132	649050	132	kirundo - urban	kirundo - urban	0.64905	big problem	average	yes	vaginal	single	less than 1 hour	24 months and above	big problem	yes	2-4	32	ANC visit 4 and more	poor	non exposed	12-17	>3	had ANC visit	no postnatal care	institution	skilled	25-34	2-4	male	primary	married	had occupation	urban	rich	20-34	primary	can read	Burundi
133	1276656	133	kirundo - rural	kirundo - rural	1.27666	big problem	smaller than average	no	vaginal	single	less than 1 hour	24 months and above	not a big problem	yes	5+	45	ANC visit 4 and more	good	non exposed	12-17	>3	had ANC visit	no postnatal care	institution	skilled	35-49	5+	male	no education	married	had occupation	rural	rich	<20	no education	can read	Burundi
133	1276656	133	kirundo - rural	kirundo - rural	1.27666	not big problem	average	yes	vaginal	single	less than 1 hour	24 months and above	not a big problem	no	5+	26	less than 4	good	exposed	9-11	>3	had ANC visit	no postnatal care	institution	skilled	25-34	5+	female	no education	married	had occupation	rural	rich	<20	primary	canot read	Burundi
133	1276656	133	kirundo - rural	kirundo - rural	1.27666	big problem	average	yes	vaginal	single	less than 1 hour	24 months and above	big problem	yes	2-4	26	ANC visit 4 and more	good	exposed	9-11	>3	had ANC visit	no postnatal care	institution	skilled	25-34	2-4	female	no education	single	had occupation	rural	poor	<20	no education	canot read	Burundi
133	1276656	133	kirundo - rural	kirundo - rural	1.27666	not big problem	average	yes	vaginal	single	less than 1 hour	less than 24 months	not a big problem	yes	5+	33		poor	non exposed	188-23	>3			institution	skilled	25-34	5+	male	primary	married	had occupation	rural	poor	20-34	no education	can read	Burundi
133	1276656	133	kirundo - rural	kirundo - rural	1.27666	big problem	smaller than average	yes	vaginal	single	less than 1 hour	24 months and above	not a big problem	yes	2-4	21	less than 4	good	exposed	12-17	>3	had ANC visit	no postnatal care	institution	skilled	15-24	2-4	female	primary	single	had occupation	rural	poor	<20	no education	canot read	Burundi
133	1276656	133	kirundo - rural	kirundo - rural	1.27666	not big problem	average	yes	vaginal	single	less than 1 hour	24 months and above	not a big problem	yes	5+	32	less than 4	good	non exposed	188-23	>3	had ANC visit	no postnatal care	home	not skilled	25-34	5+	female	primary	married	had occupation	rural	poor	<20	primary	can read	Burundi
133	1276656	133	kirundo - rural	kirundo - rural	1.27666	not big problem	average	yes	vaginal	single	less than 1 hour		not a big problem	yes	1	20	less than 4	poor	non exposed	9-11	>3	had ANC visit	no postnatal care	institution	skilled	15-24	1	male	primary	single	had occupation	rural	middle	<20		can read	Burundi
133	1276656	133	kirundo - rural	kirundo - rural	1.27666	big problem	average	yes	vaginal	multiple	less than 1 hour	less than 24 months	not a big problem	yes	5+	33	less than 4	good	non exposed	6-8	>3	had ANC visit	no postnatal care	institution	skilled	25-34	5+	male	primary	single	had occupation	rural	poor	<20	no education	can read	Burundi
133	1276656	133	kirundo - rural	kirundo - rural	1.27666	big problem	average	yes	vaginal	multiple	less than 1 hour	less than 24 months	not a big problem	yes	5+	33		good	non exposed	6-8	>3			institution	skilled	25-34	5+	female	primary	single	had occupation	rural	poor	<20	no education	can read	Burundi
133	1276656	133	kirundo - rural	kirundo - rural	1.27666	big problem	average	yes	vaginal	single	less than 1 hour	less than 24 months	not a big problem	yes	2-4	24	ANC visit 4 and more	good	non exposed	12-17	>3	had ANC visit	no postnatal care	institution	skilled	15-24	2-4	female	primary	single	had occupation	rural	middle	<20	primary	can read	Burundi
133	1276656	133	kirundo - rural	kirundo - rural	1.27666	big problem	average	yes	vaginal	single	less than 1 hour	24 months and above	not a big problem	yes	2-4	28	less than 4	poor	non exposed	9-11	<=3	had ANC visit	no postnatal care	institution	skilled	25-34	2-4	female	no education	single	had occupation	rural	poor	<20	primary	canot read	Burundi
133	1276656	133	kirundo - rural	kirundo - rural	1.27666	not big problem	average	yes	vaginal	single	less than 1 hour		not a big problem	yes	1	19	less than 4	poor	non exposed	6-8	>3	had ANC visit	no postnatal care	institution	skilled	15-24	1	male	primary	single	had occupation	rural	poor	<20		canot read	Burundi
134	1194713	134	bubanza - rural	bubanza - rural	1.19471	not big problem	average	yes	vaginal	single	less than 1 hour	24 months and above	not a big problem	no	5+	28	less than 4	good	non exposed	6-8	>3	had ANC visit	no postnatal care	institution	skilled	25-34	5+	female	no education	married	had occupation	rural	rich	<20	primary	can read	Burundi
134	1194713	134	bubanza - rural	bubanza - rural	1.19471	big problem	average	no	vaginal	single	less than 1 hour	24 months and above	not a big problem	yes	2-4	25	ANC visit 4 and more	good	non exposed	12-17	>3	had ANC visit	no postnatal care	institution	skilled	25-34	2-4	female	primary	married	had occupation	rural	middle	20-34	no education	can read	Burundi
134	1194713	134	bubanza - rural	bubanza - rural	1.19471	big problem	average	yes	vaginal	single	less than 1 hour		big problem	yes	1	20	less than 4	good	non exposed	6-8	<=3	had ANC visit	no postnatal care	institution	skilled	15-24	1	male	secondary	married	on occupation	rural	poor	<20	primary	can read	Burundi
134	1194713	134	bubanza - rural	bubanza - rural	1.19471	big problem	average	yes	caesarean	single	more than 1 hour	24 months and above	not a big problem	no	2-4	28	ANC visit 4 and more	good	exposed	12-17	>3	had ANC visit	no postnatal care	institution	skilled	25-34	2-4	male	no education	single	had occupation	rural	middle	<20	primary	can read	Burundi
134	1194713	134	bubanza - rural	bubanza - rural	1.19471	big problem	average	yes	vaginal	single	less than 1 hour	24 months and above	not a big problem	yes	2-4	24	ANC visit 4 and more	good	exposed	188-23	<=3	had ANC visit	no postnatal care	institution	skilled	15-24	2-4	male	no education	married	had occupation	rural	middle	<20	secondary	canot read	Burundi
134	1194713	134	bubanza - rural	bubanza - rural	1.19471	big problem	average	no	vaginal	single	less than 1 hour	24 months and above	not a big problem	yes	5+	40	ANC visit 4 and more	good	exposed	12-17	>3	had ANC visit	no postnatal care	institution	skilled	35-49	5+	male	primary	married	had occupation	rural	rich	20-34	primary	canot read	Burundi
134	1194713	134	bubanza - rural	bubanza - rural	1.19471	big problem	average	yes	vaginal	single	more than 1 hour		not a big problem	no	1	20	ANC visit 4 and more	poor	non exposed	12-17	<=3	had ANC visit	no postnatal care	institution	skilled	15-24	1	male	primary	married	had occupation	rural	rich	<20	primary	can read	Burundi
134	1194713	134	bubanza - rural	bubanza - rural	1.19471	not big problem	average	yes	vaginal	single	less than 1 hour	24 months and above	not a big problem	no	5+	30	ANC visit 4 and more	good	non exposed	12-17	>3	had ANC visit	no postnatal care	institution	skilled	25-34	5+	male	primary	single	had occupation	rural	middle	<20	no education	can read	Burundi
135	927529	135	cibitoke - rural	cibitoke - rural	0.927529	big problem	average	yes	vaginal	multiple	less than 1 hour	24 months and above	not a big problem	yes	5+	30	less than 4	good	non exposed	188-23	>3	had ANC visit	had postnatal cate	home	not skilled	25-34	5+	female	no education	married	had occupation	rural	middle	<20	no education	canot read	Burundi
135	927529	135	cibitoke - rural	cibitoke - rural	0.927529	big problem	average	yes	vaginal	multiple	less than 1 hour	24 months and above	not a big problem	yes	5+	30		good	non exposed	188-23	>3			home	not skilled	25-34	5+	female	no education	married	had occupation	rural	middle	<20	no education	canot read	Burundi
135	927529	135	cibitoke - rural	cibitoke - rural	0.927529	big problem	average	yes	vaginal	single	more than 1 hour	24 months and above	not a big problem	no	5+	44	less than 4	poor	non exposed	12-17	>3	had ANC visit	no postnatal care	home	not skilled	35-49	5+	male	no education	married	had occupation	rural	poor	20-34	no education	canot read	Burundi
135	927529	135	cibitoke - rural	cibitoke - rural	0.927529	big problem	average	yes	vaginal	single	less than 1 hour	24 months and above	big problem	no	5+	35	less than 4	good	non exposed	188-23	>3	had ANC visit	no postnatal care	institution	skilled	35-49	5+	male	primary	married	had occupation	rural	middle	<20	primary	can read	Burundi
135	927529	135	cibitoke - rural	cibitoke - rural	0.927529	big problem	average	yes	vaginal	single	more than 1 hour		not a big problem	yes	1	21	ANC visit 4 and more	good	non exposed	9-11	<=3	had ANC visit	no postnatal care	institution	skilled	15-24	1	male	secondary	single	had occupation	rural	middle	20-34	secondary	can read	Burundi
135	927529	135	cibitoke - rural	cibitoke - rural	0.927529	big problem	average	no	vaginal	single	less than 1 hour	24 months and above	big problem	yes	2-4	35	ANC visit 4 and more	good	non exposed	188-23	>3	had ANC visit	no postnatal care	institution	skilled	35-49	2-4	male	no education	single	had occupation	rural	poor	20-34		canot read	Burundi
135	927529	135	cibitoke - rural	cibitoke - rural	0.927529	not big problem	average	yes	vaginal	single	less than 1 hour	less than 24 months	not a big problem	yes	5+	32	ANC visit 4 and more	good	non exposed	9-11	>3	had ANC visit	had postnatal cate	institution	not skilled	25-34	5+	male	no education	married	had occupation	rural	rich	<20	primary	can read	Burundi
135	927529	135	cibitoke - rural	cibitoke - rural	0.927529	big problem	average	yes	vaginal	single	less than 1 hour	24 months and above	not a big problem	yes	2-4	28	less than 4	good	non exposed	188-23	>3	had ANC visit	no postnatal care	institution	skilled	25-34	2-4	female	primary	married	had occupation	rural	middle	20-34	primary	canot read	Burundi
135	927529	135	cibitoke - rural	cibitoke - rural	0.927529	big problem	average	yes	vaginal	single	less than 1 hour	24 months and above	big problem	yes	2-4	28	ANC visit 4 and more	good	non exposed	12-17	>3	had ANC visit	had postnatal cate	home	not skilled	25-34	2-4	male	no education	single	had occupation	rural	poor	<20		canot read	Burundi
136	890266	136	rumonge - rural	rumonge - rural	0.890266	not big problem	average	yes	vaginal	single	less than 1 hour	24 months and above	not a big problem	yes	2-4	24	ANC visit 4 and more	good	non exposed	6-8	>3	had ANC visit	no postnatal care	home	not skilled	15-24	2-4	male	primary	single	had occupation	rural	middle	20-34		can read	Burundi
136	890266	136	rumonge - rural	rumonge - rural	0.890266	big problem	average	yes	vaginal	single	more than 1 hour	less than 24 months	big problem	yes	5+	31	less than 4	good	exposed	12-17	>3	had ANC visit	no postnatal care	home	not skilled	25-34	5+	female	primary	married	had occupation	rural	rich	<20	primary	can read	Burundi
136	890266	136	rumonge - rural	rumonge - rural	0.890266	big problem	average	yes	vaginal	single	less than 1 hour	24 months and above	big problem	yes	2-4	31	less than 4	good	non exposed	188-23	>3	had ANC visit	no postnatal care	institution	skilled	25-34	2-4	male	primary	married	had occupation	rural	rich	20-34	primary	can read	Burundi
136	890266	136	rumonge - rural	rumonge - rural	0.890266	big problem	average	yes	vaginal	single	more than 1 hour		big problem	no	1	25	ANC visit 4 and more	good	non exposed	12-17	<=3	had ANC visit	no postnatal care	institution	skilled	25-34	1	male	no education	married	had occupation	rural	poor	20-34	primary	canot read	Burundi
136	890266	136	rumonge - rural	rumonge - rural	0.890266	big problem	average	no	vaginal	single	less than 1 hour	24 months and above	big problem	yes	5+	43	less than 4	good	non exposed	12-17	>3	had ANC visit	no postnatal care	home	not skilled	35-49	5+	female	no education	married	had occupation	rural	rich	20-34	no education	can read	Burundi
136	890266	136	rumonge - rural	rumonge - rural	0.890266	big problem	average	yes	vaginal	single	more than 1 hour	24 months and above	not a big problem	no	2-4	42	ANC visit 4 and more	poor	non exposed	188-23	>3	had ANC visit	no postnatal care	home	not skilled	35-49	2-4	male	no education	married	had occupation	rural	middle	20-34	no education	canot read	Burundi
136	890266	136	rumonge - rural	rumonge - rural	0.890266	big problem	average	yes	vaginal	single	less than 1 hour	24 months and above	big problem	yes	2-4	25	less than 4	good	exposed	9-11	>3	had ANC visit	no postnatal care	institution	not skilled	25-34	2-4	female	no education	single	had occupation	rural	rich	20-34	primary	can read	Burundi
136	890266	136	rumonge - rural	rumonge - rural	0.890266	big problem	smaller than average	yes	vaginal	single	less than 1 hour	24 months and above	big problem	yes	2-4	31	less than 4	good	non exposed	9-11	<=3	had ANC visit	no postnatal care	home	not skilled	25-34	2-4	male	no education	single	had occupation	rural	poor	20-34	no education	canot read	Burundi
136	890266	136	rumonge - rural	rumonge - rural	0.890266	big problem	average	yes	vaginal	single	more than 1 hour	24 months and above	not a big problem	yes	2-4	29	less than 4	good	exposed	6-8	>3	had ANC visit	no postnatal care	institution	not skilled	25-34	2-4	male	primary	single	had occupation	rural	middle	20-34	primary	can read	Burundi
136	890266	136	rumonge - rural	rumonge - rural	0.890266	big problem	average	no	vaginal	single	less than 1 hour	24 months and above	big problem	no	5+	35	ANC visit 4 and more	good	non exposed	188-23	>3	had ANC visit	no postnatal care	institution	not skilled	35-49	5+	male	primary	married	had occupation	rural	rich	<20	primary	can read	Burundi
136	890266	136	rumonge - rural	rumonge - rural	0.890266	big problem	average	yes	caesarean	single	more than 1 hour	24 months and above	big problem	yes	2-4	27	less than 4	poor	non exposed	188-23	>3	had ANC visit	no postnatal care	institution	skilled	25-34	2-4	female	primary	married	had occupation	rural	rich	<20	primary	can read	Burundi
136	890266	136	rumonge - rural	rumonge - rural	0.890266	big problem	average	yes	vaginal	single	more than 1 hour	24 months and above	big problem	yes	5+	30	ANC visit 4 and more	good	non exposed	6-8	>3	had ANC visit	no postnatal care	home	not skilled	25-34	5+	male	no education	married	had occupation	rural	poor	<20	no education	canot read	Burundi
137	580600	137	cankuzo - rural	cankuzo - rural	0.5806	big problem	average	yes	vaginal	single	less than 1 hour	less than 24 months	not a big problem	yes	5+	32	less than 4	poor	non exposed	9-11	>3	had ANC visit	no postnatal care	institution	skilled	25-34	5+	male	primary	married	had occupation	rural	middle	20-34	primary	can read	Burundi
137	580600	137	cankuzo - rural	cankuzo - rural	0.5806	big problem	average	yes	vaginal	single	less than 1 hour	24 months and above	big problem	yes	2-4	23	less than 4	good	exposed	6-8	<=3	had ANC visit	no postnatal care	institution	skilled	15-24	2-4	female	no education	married	had occupation	rural	poor	<20	primary	can read	Burundi
137	580600	137	cankuzo - rural	cankuzo - rural	0.5806	big problem	smaller than average	yes	vaginal	single	less than 1 hour	24 months and above	not a big problem	yes	2-4	25	ANC visit 4 and more	good	non exposed	6-8	<=3	had ANC visit	no postnatal care	institution	skilled	25-34	2-4	male	primary	married	had occupation	rural	poor	20-34	primary	can read	Burundi
137	580600	137	cankuzo - rural	cankuzo - rural	0.5806	big problem	smaller than average	yes	vaginal	single	less than 1 hour	less than 24 months	big problem	yes	5+	26	ANC visit 4 and more	good	non exposed	6-8	>3	had ANC visit	no postnatal care	institution	skilled	25-34	5+	male	primary	single	had occupation	rural	poor	20-34	primary	can read	Burundi
137	580600	137	cankuzo - rural	cankuzo - rural	0.5806	not big problem	average	yes	vaginal	single	less than 1 hour	24 months and above	not a big problem	yes	2-4	24		poor	non exposed	12-17	>3			institution	skilled	15-24	2-4	male	no education	married	had occupation	rural	poor	20-34	primary	canot read	Burundi
137	580600	137	cankuzo - rural	cankuzo - rural	0.5806	big problem	average	yes	vaginal	single	less than 1 hour	24 months and above	big problem	yes	2-4	27	less than 4	good	non exposed	188-23	>3	had ANC visit	no postnatal care	institution	skilled	25-34	2-4	female	no education	single	had occupation	rural	poor	<20	no education	canot read	Burundi
137	580600	137	cankuzo - rural	cankuzo - rural	0.5806	big problem	smaller than average	no	vaginal	single	more than 1 hour	24 months and above	not a big problem	no	5+	48	less than 4	poor	non exposed	9-11	>3	had ANC visit	no postnatal care	institution	skilled	35-49	5+	female	no education	married	had occupation	rural	poor	20-34	primary	canot read	Burundi
137	580600	137	cankuzo - rural	cankuzo - rural	0.5806	big problem	average	yes	vaginal	single	less than 1 hour	24 months and above	big problem	yes	2-4	21	ANC visit 4 and more	good	non exposed	6-8	<=3	had ANC visit	no postnatal care	institution	skilled	15-24	2-4	male	primary	single	had occupation	rural	poor	<20	no education	can read	Burundi
137	580600	137	cankuzo - rural	cankuzo - rural	0.5806	big problem	average	yes	vaginal	single	less than 1 hour		big problem	yes	1	21	ANC visit 4 and more	good	non exposed	12-17	<=3	had ANC visit	no postnatal care	institution	skilled	15-24	1	female	no education	single	had occupation	rural	poor	20-34	no education	canot read	Burundi
138	1565990	138	ngozi - rural	ngozi - rural	1.56599	not big problem	average	yes	vaginal	single	less than 1 hour		not a big problem	yes	1	23	ANC visit 4 and more	good	non exposed	9-11	<=3	had ANC visit	no postnatal care	institution	skilled	15-24	1	male	secondary	married	had occupation	rural	middle	20-34	primary	can read	Burundi
138	1565990	138	ngozi - rural	ngozi - rural	1.56599	big problem	average	yes	vaginal	single	less than 1 hour		not a big problem	yes	1	21	less than 4	good	non exposed	12-17	>3	had ANC visit	no postnatal care	institution	skilled	15-24	1	male	primary	married	had occupation	rural	middle	20-34	primary	can read	Burundi
138	1565990	138	ngozi - rural	ngozi - rural	1.56599	not big problem	average	yes	vaginal	single	less than 1 hour		not a big problem	yes	1	18	ANC visit 4 and more	poor	non exposed	6-8	<=3	had ANC visit	no postnatal care	institution	skilled	15-24	1	female	primary	married	had occupation	rural	middle	<20	secondary	can read	Burundi
138	1565990	138	ngozi - rural	ngozi - rural	1.56599	big problem	average	yes	vaginal	single	less than 1 hour		big problem	no	1	20	less than 4	good	non exposed	12-17	<=3	had ANC visit	no postnatal care	institution	skilled	15-24	1	male	primary	married	had occupation	rural	poor	<20	no education	can read	Burundi
138	1565990	138	ngozi - rural	ngozi - rural	1.56599	big problem	average	yes	vaginal	single	less than 1 hour	24 months and above	not a big problem	yes	2-4	22	ANC visit 4 and more	good	exposed	6-8	>3	had ANC visit	no postnatal care	institution	skilled	15-24	2-4	female	primary	single	had occupation	rural	poor	<20	primary	canot read	Burundi
138	1565990	138	ngozi - rural	ngozi - rural	1.56599	big problem	smaller than average	yes	vaginal	single	less than 1 hour	24 months and above	not a big problem	yes	2-4	20	less than 4	poor	non exposed	188-23	<=3	had ANC visit	no postnatal care	institution	skilled	15-24	2-4	male	no education	single	had occupation	rural	poor	<20	no education	canot read	Burundi
138	1565990	138	ngozi - rural	ngozi - rural	1.56599	big problem	average	yes	vaginal	single	less than 1 hour	24 months and above	not a big problem	yes	5+	23	less than 4	poor	non exposed	188-23	>3	had ANC visit	no postnatal care	institution	skilled	15-24	5+	male	no education	single	had occupation	rural	poor	<20	no education	canot read	Burundi
138	1565990	138	ngozi - rural	ngozi - rural	1.56599	not big problem	average	yes	vaginal	single	less than 1 hour	24 months and above	not a big problem	yes	5+	35	less than 4	good	non exposed	12-17	>3	had ANC visit	had postnatal cate	institution	not skilled	35-49	5+	male	primary	single	had occupation	rural	poor	<20	primary	can read	Burundi
139	1018642	139	bujumbura rural - rural	bujumbura rural - rural	1.01864	not big problem	average	yes	vaginal	single	less than 1 hour	24 months and above	not a big problem	no	2-4	40	less than 4	good	exposed	9-11	>3	had ANC visit	had postnatal cate	institution	skilled	35-49	2-4	female	no education	married	had occupation	rural	rich	20-34	primary	can read	Burundi
139	1018642	139	bujumbura rural - rural	bujumbura rural - rural	1.01864	big problem	smaller than average	yes	vaginal	single	less than 1 hour	24 months and above	not a big problem	no	2-4	26	less than 4	good	non exposed	9-11	>3	had ANC visit	no postnatal care	institution	skilled	25-34	2-4	male	no education	married	on occupation	rural	poor	<20	primary	canot read	Burundi
139	1018642	139	bujumbura rural - rural	bujumbura rural - rural	1.01864	big problem	average	yes	vaginal	single	less than 1 hour	24 months and above	big problem	no	2-4	27	less than 4	good	non exposed	9-11	>3	had ANC visit	no postnatal care	institution	skilled	25-34	2-4	male	no education	married	on occupation	rural	poor	20-34	no education	canot read	Burundi
139	1018642	139	bujumbura rural - rural	bujumbura rural - rural	1.01864	big problem	average	yes	vaginal	single	less than 1 hour	24 months and above	big problem	yes	5+	40	ANC visit 4 and more	good	exposed	188-23	>3	had ANC visit	no postnatal care	institution	skilled	35-49	5+	female	primary	married	had occupation	rural	poor	20-34	primary	can read	Burundi
139	1018642	139	bujumbura rural - rural	bujumbura rural - rural	1.01864	big problem	smaller than average	no	vaginal	single	less than 1 hour	less than 24 months	not a big problem	yes	2-4	22	less than 4	good	non exposed	6-8	>3	had ANC visit	no postnatal care	institution	skilled	15-24	2-4	female	no education	single	had occupation	rural	poor	<20	no education	canot read	Burundi
139	1018642	139	bujumbura rural - rural	bujumbura rural - rural	1.01864	big problem	average	yes	vaginal	single	less than 1 hour	less than 24 months	big problem	no	2-4	24	less than 4	good	non exposed	12-17	>3	had ANC visit	no postnatal care	institution	skilled	15-24	2-4	female	no education	married	on occupation	rural	poor	20-34	no education	canot read	Burundi
139	1018642	139	bujumbura rural - rural	bujumbura rural - rural	1.01864	not big problem	average	yes	vaginal	single		24 months and above	not a big problem	yes	2-4	28	less than 4	poor	non exposed	12-17	>3	had ANC visit	no postnatal care	institution	skilled	25-34	2-4	male	no education	married	had occupation	rural	rich	20-34	primary	can read	Burundi
139	1018642	139	bujumbura rural - rural	bujumbura rural - rural	1.01864	big problem	smaller than average	no	vaginal	single	less than 1 hour	24 months and above	big problem	yes	5+	31	ANC visit 4 and more	good	exposed	188-23	>3	had ANC visit	no postnatal care	institution	skilled	25-34	5+	female	primary	married	had occupation	rural	middle	<20	primary	can read	Burundi
139	1018642	139	bujumbura rural - rural	bujumbura rural - rural	1.01864	big problem	average	yes	vaginal	single	less than 1 hour	24 months and above	not a big problem	yes	5+	34	ANC visit 4 and more	good	non exposed	188-23	>3	had ANC visit	had postnatal cate	institution	skilled	25-34	5+	female	no education	married	had occupation	rural	poor	<20	primary	canot read	Burundi
139	1018642	139	bujumbura rural - rural	bujumbura rural - rural	1.01864	not big problem	average	yes	vaginal	single	less than 1 hour	24 months and above	not a big problem	no	2-4	35	ANC visit 4 and more	good	non exposed	12-17	>3	had ANC visit	no postnatal care	institution	skilled	35-49	2-4	male	no education	married	on occupation	rural	poor	20-34	no education	canot read	Burundi
139	1018642	139	bujumbura rural - rural	bujumbura rural - rural	1.01864	big problem	average	yes	vaginal	single	less than 1 hour	24 months and above	big problem	no	2-4	34	ANC visit 4 and more	poor	non exposed	6-8	>3	had ANC visit	had postnatal cate	institution	skilled	25-34	2-4	male	primary	married	had occupation	rural	poor	20-34	primary	can read	Burundi
139	1018642	139	bujumbura rural - rural	bujumbura rural - rural	1.01864	big problem	average	no	vaginal	single	less than 1 hour	24 months and above	big problem	yes	5+	33	less than 4	good	exposed	12-17	>3	had ANC visit	no postnatal care	institution	skilled	25-34	5+	female	primary	married	had occupation	rural	poor	20-34	higher	can read	Burundi
140	887903	140	bujumbura mairie - urban	bujumbura mairie - urban	0.887903	not big problem	average	yes	vaginal	single	less than 1 hour		not a big problem	yes	1	20	ANC visit 4 and more	good	exposed	188-23	>3	had ANC visit	no postnatal care	institution	skilled	15-24	1	male	secondary	single	on occupation	urban	rich	<20		can read	Burundi
140	887903	140	bujumbura mairie - urban	bujumbura mairie - urban	0.887903	not big problem	average	yes	vaginal	single	less than 1 hour		not a big problem	yes	1	20	ANC visit 4 and more	good	non exposed	188-23	>3	had ANC visit	no postnatal care	institution	skilled	15-24	1	female	secondary	married	on occupation	urban	rich	<20	primary	can read	Burundi
140	887903	140	bujumbura mairie - urban	bujumbura mairie - urban	0.887903	not big problem	average	yes	caesarean	single	more than 1 hour	less than 24 months	not a big problem	yes	2-4	36	less than 4	good	exposed	12-17	>3	had ANC visit	no postnatal care	institution	skilled	35-49	2-4	male	higher	married	had occupation	urban	rich	20-34	higher	can read	Burundi
140	887903	140	bujumbura mairie - urban	bujumbura mairie - urban	0.887903	not big problem	average	yes	caesarean	single	less than 1 hour		not a big problem	yes	1	31	ANC visit 4 and more	good	non exposed	188-23	>3	had ANC visit	no postnatal care	institution	skilled	25-34	1	male	secondary	married	had occupation	urban	rich	20-34	secondary	can read	Burundi
140	887903	140	bujumbura mairie - urban	bujumbura mairie - urban	0.887903	not big problem	average	yes	vaginal	single	less than 1 hour		not a big problem	yes	1	25	ANC visit 4 and more	good	exposed	6-8	>3	had ANC visit	no postnatal care	institution	skilled	25-34	1	female	secondary	married	had occupation	urban	rich	20-34	secondary	can read	Burundi
140	887903	140	bujumbura mairie - urban	bujumbura mairie - urban	0.887903	big problem	average	yes	vaginal	single	less than 1 hour	24 months and above	big problem	yes	2-4	24	less than 4	poor	non exposed	12-17	>3	had ANC visit	no postnatal care	institution	skilled	15-24	2-4	male	primary	married	had occupation	urban	rich	<20	secondary	can read	Burundi
141	663338	141	kayanza - urban	kayanza - urban	0.663338	big problem	average	yes	vaginal	single	less than 1 hour		big problem	yes	1	24	ANC visit 4 and more	good	non exposed	12-17	<=3	had ANC visit	no postnatal care	institution	skilled	15-24	1	male	no education	married	had occupation	urban	poor	20-34	no education	canot read	Burundi
141	663338	141	kayanza - urban	kayanza - urban	0.663338	big problem	average	no	vaginal	single	less than 1 hour	24 months and above	not a big problem	yes	5+	46	less than 4	good	non exposed	9-11	>3	had ANC visit	no postnatal care	institution	skilled	35-49	5+	female	no education	married	had occupation	urban	poor	20-34	no education	canot read	Burundi
141	663338	141	kayanza - urban	kayanza - urban	0.663338	big problem	average	yes	caesarean	single	less than 1 hour		not a big problem	no	1	29	ANC visit 4 and more	good	non exposed	12-17	>3	had ANC visit	no postnatal care	institution	skilled	25-34	1	female	primary	married	had occupation	urban	rich	20-34	no education	can read	Burundi
141	663338	141	kayanza - urban	kayanza - urban	0.663338	big problem	average	yes	vaginal	single	less than 1 hour		big problem	yes	1	20	ANC visit 4 and more	good	non exposed	12-17	<=3	had ANC visit	no postnatal care	institution	skilled	15-24	1	female	secondary	single	had occupation	urban	rich	<20		can read	Burundi
141	663338	141	kayanza - urban	kayanza - urban	0.663338	big problem	average	no	vaginal	single	less than 1 hour	24 months and above	big problem	yes	5+	39	ANC visit 4 and more	good	non exposed	12-17	>3	had ANC visit	no postnatal care	institution	skilled	35-49	5+	female	primary	married	had occupation	urban	middle	<20	no education	can read	Burundi
141	663338	141	kayanza - urban	kayanza - urban	0.663338	big problem	average	yes	caesarean	single	less than 1 hour	24 months and above	big problem	no	2-4	36	ANC visit 4 and more	good	non exposed	12-17	>3	had ANC visit	no postnatal care	institution	skilled	35-49	2-4	female	secondary	married	had occupation	urban	rich	20-34	secondary	can read	Burundi
142	767943	142	bururi - rural	bururi - rural	0.767943	big problem	average	yes	vaginal	single	less than 1 hour	24 months and above	not a big problem	no	2-4	23	less than 4	good	non exposed	6-8	>3	had ANC visit	no postnatal care	home	not skilled	15-24	2-4	male	primary	married	had occupation	rural	poor	<20	no education	can read	Burundi
142	767943	142	bururi - rural	bururi - rural	0.767943	big problem	average	no	vaginal	single	less than 1 hour	24 months and above	big problem	yes	5+	37	ANC visit 4 and more	good	non exposed	188-23	>3	had ANC visit	had postnatal cate	home	not skilled	35-49	5+	male	no education	married	had occupation	rural	middle	20-34	primary	canot read	Burundi
142	767943	142	bururi - rural	bururi - rural	0.767943	big problem	average	yes	vaginal	single		24 months and above	big problem	yes	2-4	30	less than 4	poor	non exposed	12-17	>3	had ANC visit	no postnatal care	home	not skilled	25-34	2-4	male	secondary	married	had occupation	rural	rich	20-34	secondary	can read	Burundi
143	1134541	143	bujumbura mairie - urban	bujumbura mairie - urban	1.13454	big problem	average	yes	caesarean	single	more than 1 hour	24 months and above	big problem	yes	2-4	27	less than 4	good	non exposed	9-11	>3	had ANC visit	no postnatal care	institution	skilled	25-34	2-4	female	primary	single	on occupation	urban	rich	<20		can read	Burundi
143	1134541	143	bujumbura mairie - urban	bujumbura mairie - urban	1.13454	big problem	average	yes	vaginal	single	less than 1 hour	24 months and above	not a big problem	yes	2-4	29	less than 4	good	exposed	12-17	<=3	had ANC visit	no postnatal care	institution	skilled	25-34	2-4	female	secondary	single	on occupation	urban	rich	<20	secondary	can read	Burundi
143	1134541	143	bujumbura mairie - urban	bujumbura mairie - urban	1.13454	not big problem	average	yes	vaginal	single	less than 1 hour	24 months and above	not a big problem	yes	2-4	23	less than 4	good	non exposed	9-11	>3	had ANC visit	no postnatal care	institution	skilled	15-24	2-4	female	primary	single	on occupation	urban	rich	<20	secondary	can read	Burundi
143	1134541	143	bujumbura mairie - urban	bujumbura mairie - urban	1.13454	not big problem	smaller than average	yes	vaginal	single	less than 1 hour		not a big problem	yes	1	22	less than 4	good	non exposed	9-11	>3	had ANC visit	no postnatal care	institution	skilled	15-24	1	male	primary	single	had occupation	urban	rich	20-34		can read	Burundi
143	1134541	143	bujumbura mairie - urban	bujumbura mairie - urban	1.13454	not big problem	average	yes	vaginal	single	less than 1 hour		not a big problem	yes	1	27	ANC visit 4 and more	good	non exposed	9-11	>3	had ANC visit	no postnatal care	institution	skilled	25-34	1	male	secondary	single	on occupation	urban	rich	20-34	secondary	can read	Burundi
143	1134541	143	bujumbura mairie - urban	bujumbura mairie - urban	1.13454	big problem	average	yes	vaginal	single	less than 1 hour	24 months and above	not a big problem	no	5+	32	less than 4	good	exposed	188-23	>3	had ANC visit	no postnatal care	institution	skilled	25-34	5+	male	primary	married	had occupation	urban	rich	20-34	primary	can read	Burundi
144	1734805	144	ngozi - rural	ngozi - rural	1.7348	big problem	average	yes	vaginal	single	less than 1 hour	24 months and above	not a big problem	no	5+	39	ANC visit 4 and more	good	exposed	12-17	>3	had ANC visit	no postnatal care	institution	skilled	35-49	5+	male	secondary	married	had occupation	rural	rich	20-34	secondary	can read	Burundi
144	1734805	144	ngozi - rural	ngozi - rural	1.7348	big problem	average	yes	vaginal	single	less than 1 hour	24 months and above	not a big problem	yes	2-4	25	ANC visit 4 and more	poor	non exposed	188-23	>3	had ANC visit	no postnatal care	institution	skilled	25-34	2-4	male	primary	single	had occupation	rural	poor	20-34		can read	Burundi
144	1734805	144	ngozi - rural	ngozi - rural	1.7348	big problem	average	yes	vaginal	single	less than 1 hour	24 months and above	not a big problem	yes	2-4	24	less than 4	good	exposed	12-17	>3	had ANC visit	no postnatal care	institution	skilled	15-24	2-4	female	primary	single	had occupation	rural	rich	20-34	primary	canot read	Burundi
144	1734805	144	ngozi - rural	ngozi - rural	1.7348	big problem	average	yes	vaginal	single	more than 1 hour		big problem	yes	1	19	ANC visit 4 and more	good	non exposed	188-23	<=3	had ANC visit	no postnatal care	institution	skilled	15-24	1	male	primary	married	had occupation	rural	rich	<20	secondary	can read	Burundi
144	1734805	144	ngozi - rural	ngozi - rural	1.7348	not big problem	average	yes	vaginal	single	less than 1 hour	24 months and above	not a big problem	yes	2-4	22	ANC visit 4 and more	poor	non exposed	188-23	>3	had ANC visit	no postnatal care	institution	skilled	15-24	2-4	male	primary	married	had occupation	rural	middle	<20	no education	can read	Burundi
144	1734805	144	ngozi - rural	ngozi - rural	1.7348	big problem	average	yes	vaginal	single	less than 1 hour	24 months and above	not a big problem	yes	5+	37	less than 4	good	exposed	9-11	>3	had ANC visit	no postnatal care	institution	not skilled	35-49	5+	female	no education	single	had occupation	rural	poor	<20	no education	canot read	Burundi
144	1734805	144	ngozi - rural	ngozi - rural	1.7348	big problem	average	yes	vaginal	single	less than 1 hour	less than 24 months	not a big problem	yes	2-4	22	ANC visit 4 and more	good	non exposed	188-23	<=3	had ANC visit	no postnatal care	institution	skilled	15-24	2-4	female	no education	married	had occupation	rural	middle	<20	no education	canot read	Burundi
144	1734805	144	ngozi - rural	ngozi - rural	1.7348	not big problem	smaller than average	yes	vaginal	single	more than 1 hour		not a big problem	yes	1	21	ANC visit 4 and more	good	exposed	188-23	<=3	had ANC visit	no postnatal care	institution	skilled	15-24	1	female	no education	married	had occupation	rural	poor	<20	no education	canot read	Burundi
144	1734805	144	ngozi - rural	ngozi - rural	1.7348	big problem	average	yes	vaginal	single	more than 1 hour	24 months and above	not a big problem	yes	5+	32	ANC visit 4 and more	good	non exposed	9-11	>3	had ANC visit	no postnatal care	institution	skilled	25-34	5+	male	no education	single	had occupation	rural	poor	20-34	primary	canot read	Burundi
144	1734805	144	ngozi - rural	ngozi - rural	1.7348	not big problem	average	yes	vaginal	single	less than 1 hour	24 months and above	not a big problem	yes	2-4	23	ANC visit 4 and more	good	non exposed	6-8	>3	had ANC visit	no postnatal care	institution	skilled	15-24	2-4	male	primary	married	had occupation	rural	poor	<20	primary	can read	Burundi
144	1734805	144	ngozi - rural	ngozi - rural	1.7348	big problem	average	yes	vaginal	single	less than 1 hour	24 months and above	not a big problem	yes	2-4	38	less than 4	good	non exposed	188-23	>3	had ANC visit	no postnatal care	institution	not skilled	35-49	2-4	female	primary	married	had occupation	rural	poor	20-34	no education	canot read	Burundi
145	1483729	145	ngozi - rural	ngozi - rural	1.48373	big problem	average	yes	vaginal	single	less than 1 hour	24 months and above	not a big problem	yes	2-4	28	less than 4	good	non exposed	12-17	>3	had ANC visit	no postnatal care	institution	skilled	25-34	2-4	male	primary	single	had occupation	rural	poor	20-34	primary	can read	Burundi
145	1483729	145	ngozi - rural	ngozi - rural	1.48373	big problem	average	yes	vaginal	single	less than 1 hour	less than 24 months	not a big problem	yes	2-4	20	less than 4	poor	non exposed	6-8	<=3	had ANC visit	no postnatal care	institution	skilled	15-24	2-4	male	secondary	single	had occupation	rural	poor	<20	no education	can read	Burundi
145	1483729	145	ngozi - rural	ngozi - rural	1.48373	big problem	average	yes	vaginal	single	less than 1 hour	24 months and above	not a big problem	yes	5+	35	ANC visit 4 and more	poor	non exposed	188-23	>3	had ANC visit	no postnatal care	institution	skilled	35-49	5+	female	no education	single	had occupation	rural	poor	<20	no education	canot read	Burundi
145	1483729	145	ngozi - rural	ngozi - rural	1.48373	not big problem	average	yes	vaginal	single	less than 1 hour	24 months and above	not a big problem	no	5+	35	less than 4	poor	non exposed	12-17	>3	had ANC visit	no postnatal care	home	not skilled	35-49	5+	female	no education	single	had occupation	rural	poor	<20	no education	canot read	Burundi
145	1483729	145	ngozi - rural	ngozi - rural	1.48373	big problem	average	yes	vaginal	single	less than 1 hour	24 months and above	not a big problem	yes	5+	30	less than 4	poor	non exposed	9-11	>3	had ANC visit	no postnatal care	home	not skilled	25-34	5+	male	primary	married	had occupation	rural	rich	<20	no education	can read	Burundi
145	1483729	145	ngozi - rural	ngozi - rural	1.48373	not big problem	average	yes	vaginal	single	less than 1 hour		not a big problem	yes	1	22	ANC visit 4 and more	good	non exposed	188-23	<=3	had ANC visit	no postnatal care	institution	skilled	15-24	1	female	no education	married	had occupation	rural	poor	20-34	no education	canot read	Burundi
146	446941	146	rutana - rural	rutana - rural	0.446941	big problem	average	yes	vaginal	single	less than 1 hour	24 months and above	not a big problem	yes	5+	33	less than 4	good	non exposed	188-23	>3	had ANC visit	had postnatal cate	institution	skilled	25-34	5+	female	no education	married	had occupation	rural	poor	<20	secondary	canot read	Burundi
146	446941	146	rutana - rural	rutana - rural	0.446941	big problem	average	yes	vaginal	single	less than 1 hour		big problem	yes	1	24	less than 4	good	non exposed	9-11	<=3	had ANC visit	no postnatal care	institution	skilled	15-24	1	female	no education	married	had occupation	rural	poor	20-34	primary	canot read	Burundi
146	446941	146	rutana - rural	rutana - rural	0.446941	big problem	average	yes	vaginal	single	less than 1 hour	24 months and above	big problem	yes	2-4	29	ANC visit 4 and more	poor	non exposed	12-17	>3	had ANC visit	no postnatal care	institution	skilled	25-34	2-4	female	primary	married	had occupation	rural	poor	20-34	primary	can read	Burundi
146	446941	146	rutana - rural	rutana - rural	0.446941	big problem	smaller than average	yes	vaginal	single	more than 1 hour	24 months and above	big problem	no	5+	35	ANC visit 4 and more	good	non exposed	9-11	>3	had ANC visit	no postnatal care	institution	skilled	35-49	5+	female	primary	married	had occupation	rural	middle	<20	no education	can read	Burundi
146	446941	146	rutana - rural	rutana - rural	0.446941	big problem	average	yes	vaginal	single	less than 1 hour	24 months and above	big problem	yes	2-4	25	ANC visit 4 and more	good	non exposed	12-17	>3	had ANC visit	no postnatal care	institution	skilled	25-34	2-4	female	primary	married	had occupation	rural	poor	<20	no education	canot read	Burundi
146	446941	146	rutana - rural	rutana - rural	0.446941	big problem	average	yes	vaginal	single	less than 1 hour	24 months and above	big problem	yes	2-4	30	less than 4	good	non exposed	188-23	>3	had ANC visit	no postnatal care	institution	skilled	25-34	2-4	male	no education	married	had occupation	rural	poor	20-34	primary	canot read	Burundi
147	938248	147	bujumbura rural - rural	bujumbura rural - rural	0.938248	not big problem	average	yes	vaginal	single	less than 1 hour	24 months and above	not a big problem	no	2-4	27	ANC visit 4 and more	poor	non exposed	9-11	>3	had ANC visit	no postnatal care	institution	skilled	25-34	2-4	female	no education	married	on occupation	rural	rich	20-34	primary	canot read	Burundi
147	938248	147	bujumbura rural - rural	bujumbura rural - rural	0.938248	big problem	average	yes	caesarean	single	more than 1 hour		big problem	yes	2-4	19		poor	exposed	188-23	>3			institution	skilled	15-24	1	male	secondary	single	had occupation	rural	rich	<20	secondary	can read	Burundi
147	938248	147	bujumbura rural - rural	bujumbura rural - rural	0.938248	big problem	average	yes	vaginal	single	less than 1 hour	24 months and above	not a big problem	yes	5+	32	less than 4	poor	exposed	9-11	>3	had ANC visit	no postnatal care	institution	skilled	25-34	5+	male	no education	married	had occupation	rural	middle	<20	no education	can read	Burundi
147	938248	147	bujumbura rural - rural	bujumbura rural - rural	0.938248	big problem	average	yes	vaginal	single		24 months and above	not a big problem	yes	5+	41	ANC visit 4 and more	poor	non exposed	9-11	>3	had ANC visit	no postnatal care	institution	skilled	35-49	5+	male	no education	married	had occupation	rural	middle	20-34	no education	canot read	Burundi
147	938248	147	bujumbura rural - rural	bujumbura rural - rural	0.938248	big problem	smaller than average	yes	caesarean	single	less than 1 hour		not a big problem	yes	1	21	less than 4	good	non exposed	188-23	<=3	had ANC visit	no postnatal care	institution	skilled	15-24	1	female	no education	single	on occupation	rural	middle	20-34	primary	can read	Burundi
147	938248	147	bujumbura rural - rural	bujumbura rural - rural	0.938248	not big problem	average	yes	vaginal	single	less than 1 hour	24 months and above	not a big problem	no	5+	41	ANC visit 4 and more	good	non exposed	188-23	>3	had ANC visit	no postnatal care	institution	skilled	35-49	5+	female	no education	married	on occupation	rural	rich	20-34	no education	canot read	Burundi
147	938248	147	bujumbura rural - rural	bujumbura rural - rural	0.938248	big problem	smaller than average	no	vaginal	single	less than 1 hour	24 months and above	not a big problem	no	5+	41	ANC visit 4 and more	good	non exposed	9-11	>3	had ANC visit	no postnatal care	institution	skilled	35-49	5+	male	no education	married	had occupation	rural	rich	20-34	no education	can read	Burundi
147	938248	147	bujumbura rural - rural	bujumbura rural - rural	0.938248	not big problem	average	yes	vaginal	single	less than 1 hour	24 months and above	not a big problem	no	5+	32	ANC visit 4 and more	poor	non exposed	12-17	>3	had ANC visit	no postnatal care	institution	skilled	25-34	5+	male	primary	married	on occupation	rural	middle	20-34	no education	can read	Burundi
148	1358665	148	muyinga - rural	muyinga - rural	1.35866	big problem	average	no	vaginal	single	less than 1 hour	24 months and above	not a big problem	no	5+	35	ANC visit 4 and more	good	non exposed	6-8	>3	had ANC visit	no postnatal care	institution	skilled	35-49	5+	male	no education	married	had occupation	rural	middle	<20	primary	can read	Burundi
148	1358665	148	muyinga - rural	muyinga - rural	1.35866	big problem	average	yes	vaginal	single	less than 1 hour	less than 24 months	not a big problem	no	5+	36	ANC visit 4 and more	good	non exposed	12-17	>3	had ANC visit	had postnatal cate	home	not skilled	35-49	5+	female	no education	single	had occupation	rural	middle	20-34		can read	Burundi
148	1358665	148	muyinga - rural	muyinga - rural	1.35866	big problem	smaller than average	no	vaginal	single	less than 1 hour	24 months and above	not a big problem	no	5+	38	ANC visit 4 and more	good	non exposed	9-11	>3	had ANC visit	no postnatal care	home	not skilled	35-49	5+	male	no education	married	had occupation	rural	poor	<20	no education	can read	Burundi
148	1358665	148	muyinga - rural	muyinga - rural	1.35866	big problem	average	yes	vaginal	single	less than 1 hour	less than 24 months	not a big problem	yes	2-4	20	ANC visit 4 and more	good	non exposed	6-8	<=3	had ANC visit	no postnatal care	institution	skilled	15-24	2-4	female	no education	single	had occupation	rural	poor	<20	primary	canot read	Burundi
148	1358665	148	muyinga - rural	muyinga - rural	1.35866	big problem	average	yes	vaginal	single	less than 1 hour		not a big problem	yes	2-4	20		good	non exposed	188-23	<=3			institution	skilled	15-24	1	male	no education	single	had occupation	rural	poor	<20	primary	canot read	Burundi
148	1358665	148	muyinga - rural	muyinga - rural	1.35866	not big problem	average	yes	vaginal	single	less than 1 hour		not a big problem	yes	1	20	ANC visit 4 and more	poor	non exposed	9-11	>3	had ANC visit	no postnatal care	institution	skilled	15-24	1	male	secondary	married	had occupation	rural	rich	<20	secondary	can read	Burundi
148	1358665	148	muyinga - rural	muyinga - rural	1.35866	not big problem	average	no	vaginal	single	less than 1 hour	24 months and above	not a big problem	no	5+	36	less than 4	good	non exposed	12-17	>3	had ANC visit	no postnatal care	institution	skilled	35-49	5+	female	primary	married	had occupation	rural	middle	20-34	primary	can read	Burundi
148	1358665	148	muyinga - rural	muyinga - rural	1.35866	not big problem	average	yes	vaginal	single	less than 1 hour		not a big problem	yes	2-4	20		poor	non exposed	188-23	>3			institution	skilled	15-24	1	female	no education	married	had occupation	rural	middle	<20	primary	canot read	Burundi
148	1358665	148	muyinga - rural	muyinga - rural	1.35866	big problem	smaller than average	yes	vaginal	single	less than 1 hour	24 months and above	not a big problem	yes	5+	32	less than 4	good	non exposed	188-23	>3	had ANC visit	no postnatal care	institution	skilled	25-34	5+	male	no education	single	had occupation	rural	poor	<20		canot read	Burundi
148	1358665	148	muyinga - rural	muyinga - rural	1.35866	big problem	average	no	vaginal	single	more than 1 hour	24 months and above	not a big problem	yes	5+	43	ANC visit 4 and more	good	exposed	12-17	>3	had ANC visit	no postnatal care	institution	skilled	35-49	5+	female	no education	single	had occupation	rural	poor	20-34	no education	can read	Burundi
149	925138	149	rumonge - rural	rumonge - rural	0.925138	big problem	average	yes	vaginal	single	less than 1 hour	24 months and above	not a big problem	no	5+	41	less than 4	good	non exposed	12-17	>3	had ANC visit	no postnatal care	institution	skilled	35-49	5+	female	no education	married	had occupation	rural	poor	20-34	primary	canot read	Burundi
149	925138	149	rumonge - rural	rumonge - rural	0.925138	big problem	average	yes	caesarean	single	more than 1 hour	less than 24 months	not a big problem	yes	2-4	31	less than 4	good	exposed	12-17	>3	had ANC visit	no postnatal care	institution	skilled	25-34	2-4	female	no education	married	had occupation	rural	middle	20-34	primary	canot read	Burundi
149	925138	149	rumonge - rural	rumonge - rural	0.925138	not big problem	average	yes	vaginal	single	less than 1 hour	24 months and above	not a big problem	yes	2-4	24	less than 4	good	non exposed	188-23	>3	had ANC visit	no postnatal care	institution	skilled	15-24	2-4	male	secondary	single	had occupation	rural	rich	20-34	secondary	can read	Burundi
149	925138	149	rumonge - rural	rumonge - rural	0.925138	big problem	average	yes	vaginal	single	less than 1 hour	less than 24 months	not a big problem	yes	5+	31	less than 4	good	non exposed	12-17	>3	had ANC visit	no postnatal care	institution	skilled	25-34	5+	female	no education	married	had occupation	rural	rich	20-34	primary	canot read	Burundi
149	925138	149	rumonge - rural	rumonge - rural	0.925138	big problem	average	yes	vaginal	single	more than 1 hour	less than 24 months	not a big problem	yes	2-4	29	ANC visit 4 and more	good	non exposed	6-8	>3	had ANC visit	had postnatal cate	institution	skilled	25-34	2-4	male	no education	married	had occupation	rural	middle	20-34	primary	can read	Burundi
149	925138	149	rumonge - rural	rumonge - rural	0.925138	big problem	average	no	vaginal	single	less than 1 hour	24 months and above	not a big problem	no	5+	38	less than 4	good	non exposed	12-17	>3	had ANC visit	no postnatal care	institution	skilled	35-49	5+	female	no education	married	had occupation	rural	poor	<20	no education	canot read	Burundi
149	925138	149	rumonge - rural	rumonge - rural	0.925138	big problem	smaller than average	yes	vaginal	single	less than 1 hour	24 months and above	not a big problem	yes	5+	36	less than 4	good	non exposed	6-8	>3	had ANC visit	no postnatal care	home	not skilled	35-49	5+	female	no education	single	had occupation	rural	middle	20-34	primary	canot read	Burundi
149	925138	149	rumonge - rural	rumonge - rural	0.925138	big problem	smaller than average	yes	vaginal	single	less than 1 hour	less than 24 months	not a big problem	no	5+	30	less than 4	good	non exposed	12-17	>3	had ANC visit	no postnatal care	home	not skilled	25-34	5+	male	no education	married	had occupation	rural	rich	<20	primary	canot read	Burundi
149	925138	149	rumonge - rural	rumonge - rural	0.925138	big problem	average	yes	vaginal	single	less than 1 hour	24 months and above	not a big problem	yes	5+	32	less than 4	good	non exposed	188-23	>3	had ANC visit	no postnatal care	institution	skilled	25-34	5+	female	primary	married	had occupation	rural	poor	20-34	primary	can read	Burundi
149	925138	149	rumonge - rural	rumonge - rural	0.925138	big problem	smaller than average	yes	vaginal	single	less than 1 hour	24 months and above	not a big problem	no	2-4	30	less than 4	poor	exposed	12-17	>3	had ANC visit	had postnatal cate	home	not skilled	25-34	2-4	female	no education	single	had occupation	rural	poor	20-34	no education	can read	Burundi
149	925138	149	rumonge - rural	rumonge - rural	0.925138	big problem	average	yes	vaginal	single	less than 1 hour	24 months and above	not a big problem	no	5+	34	less than 4	good	non exposed	12-17	>3	had ANC visit	no postnatal care	institution	skilled	25-34	5+	female	no education	married	had occupation	rural	rich	20-34	primary	canot read	Burundi
150	684335	150	mwaro - rural	mwaro - rural	0.684335	big problem	average	yes	vaginal	single	less than 1 hour		big problem	yes	1	30	less than 4	good	exposed	9-11	>3	had ANC visit	no postnatal care	institution	skilled	25-34	1	male	primary	single	had occupation	rural	poor	20-34		canot read	Burundi
150	684335	150	mwaro - rural	mwaro - rural	0.684335	big problem	smaller than average	yes	vaginal	single	less than 1 hour	24 months and above	not a big problem	no	5+	38	ANC visit 4 and more	good	non exposed	12-17	>3	had ANC visit	no postnatal care	institution	skilled	35-49	5+	male	primary	married	had occupation	rural	middle	20-34	primary	can read	Burundi
150	684335	150	mwaro - rural	mwaro - rural	0.684335	not big problem	smaller than average	yes	vaginal	single	less than 1 hour	less than 24 months	not a big problem	yes	5+	36	ANC visit 4 and more	good	non exposed	188-23	>3	had ANC visit	no postnatal care	institution	skilled	35-49	5+	female	primary	married	had occupation	rural	poor	20-34	no education	can read	Burundi
150	684335	150	mwaro - rural	mwaro - rural	0.684335	not big problem	smaller than average	yes	vaginal	single	less than 1 hour		not a big problem	yes	1	22	ANC visit 4 and more	good	exposed	6-8	<=3	had ANC visit	no postnatal care	institution	skilled	15-24	1	female	primary	married	had occupation	rural	poor	20-34	primary	can read	Burundi
150	684335	150	mwaro - rural	mwaro - rural	0.684335	big problem	average	yes	vaginal	single	less than 1 hour	24 months and above	not a big problem	yes	2-4	32	ANC visit 4 and more	good	non exposed	9-11	>3	had ANC visit	no postnatal care	institution	skilled	25-34	2-4	female	no education	married	had occupation	rural	rich	20-34	primary	can read	Burundi
150	684335	150	mwaro - rural	mwaro - rural	0.684335	big problem	average	yes	vaginal	single	less than 1 hour	24 months and above	not a big problem	no	2-4	29	ANC visit 4 and more	good	non exposed	12-17	>3	had ANC visit	no postnatal care	institution	skilled	25-34	2-4	male	secondary	married	had occupation	rural	rich	20-34	secondary	can read	Burundi
151	1183891	151	kayanza - rural	kayanza - rural	1.18389	big problem	average	yes	vaginal	single	less than 1 hour	24 months and above	big problem	yes	2-4	28	ANC visit 4 and more	good	non exposed	12-17	>3	had ANC visit	no postnatal care	institution	skilled	25-34	2-4	female	no education	single	had occupation	rural	poor	<20	no education	can read	Burundi
151	1183891	151	kayanza - rural	kayanza - rural	1.18389	big problem	average	yes	vaginal	single	less than 1 hour	24 months and above	not a big problem	yes	5+	36	ANC visit 4 and more	good	non exposed	188-23	>3	had ANC visit	no postnatal care	institution	skilled	35-49	5+	female	no education	married	had occupation	rural	middle	20-34	no education	can read	Burundi
151	1183891	151	kayanza - rural	kayanza - rural	1.18389	big problem	average	yes	vaginal	single	less than 1 hour	24 months and above	big problem	yes	2-4	25	ANC visit 4 and more	good	exposed	9-11	>3	had ANC visit	no postnatal care	institution	skilled	25-34	2-4	male	no education	single	had occupation	rural	middle	20-34	primary	canot read	Burundi
151	1183891	151	kayanza - rural	kayanza - rural	1.18389	big problem	smaller than average	yes	vaginal	single	less than 1 hour	less than 24 months	not a big problem	yes	2-4	24	less than 4	good	non exposed	6-8	>3	had ANC visit	had postnatal cate	institution	skilled	15-24	2-4	male	no education	married	had occupation	rural	poor	<20	no education	can read	Burundi
151	1183891	151	kayanza - rural	kayanza - rural	1.18389	not big problem	smaller than average	no	vaginal	single	more than 1 hour	24 months and above	not a big problem	yes	5+	46	less than 4	good	non exposed	12-17	>3	had ANC visit	no postnatal care	institution	skilled	35-49	5+	male	no education	married	had occupation	rural	poor	20-34	no education	canot read	Burundi
151	1183891	151	kayanza - rural	kayanza - rural	1.18389	big problem	average	no	vaginal	single	more than 1 hour	24 months and above	not a big problem	yes	2-4	32	less than 4	good	non exposed	188-23	>3	had ANC visit	had postnatal cate	institution	not skilled	25-34	2-4	female	no education	single	had occupation	rural	poor	<20		canot read	Burundi
[truncated: 38,380 more rows]
